# Supplementary material for: Temperature and photoperiod changes affect cucumber sex expression by different epigenetic regulations
Source: BMC Plant Biol. 2018 Nov 6;18:268. doi: 10.1186/s12870-018-1490-3 (PMC6220452; doi:10.1186/s12870-018-1490-3)
Supplement: Supplementary file 1 — Table S1. Summary of the cucumber materials. Table S2. The temperature and photoperiod condition in the investigation of seasonal change of cucumber PNPF value. Table S3. Double factor variance analysis. (XLSX 105 kb) [file 12870_2018_1490_MOESM1_ESM.xlsx]

## Sheet: Table S1
Table S1 Summary of the cucumber materials
Individual Code	Species	Name	Origin
ST1	Cucumis sativus var. sativus	Hei You Tiao	China, Inner Mongolia
ST2	Cucumis sativus var. sativus	Kailu Huanggua	China, Inner Mongolia
ST3	Cucumis sativus var. sativus	Baisitiao	China, Sichuan
ST4	Cucumis sativus var. sativus	Duanzhi Huanggua	China, Sichuan
ST5	Cucumis sativus var. sativus	Anyang Chihuanggua	China, Henan
ST6	Cucumis sativus var. sativus	Q-1-0	Japan
ST7	Cucumis sativus var. sativus	Jinyan No.5	China, Tianjin
ST8	Cucumis sativus var. sativus	Jihuanggua No.2	China, Hebei
ST9	Cucumis sativus var. sativus	Jinxiang Chunhuanggua	China, Shandong
ST10	Cucumis sativus var. sativus	Jining Xiaochangba	China, Shandong
ST11	Cucumis sativus var. sativus	Daqingtiao	China, Hebei
ST12	Cucumis sativus var. sativus	Biangua	China, Beijing
ST13	Cucumis sativus var. sativus	Huanggua	China, Sichuan
ST14	Cucumis sativus var. sativus	Jianning Baipigua	China, Fujian
ST15	Cucumis sativus var. sativus	Jinshengzhao	China, Liaoning
ST16	Cucumis sativus var. sativus	Heipi Huanggua	China, Hebei
ST17	Cucumis sativus var. sativus	H-13	China, Tianjin
ST18	Cucumis sativus var. sativus	Bangzhigua	China, Tianjin
ST19	Cucumis sativus var. sativus	Cucumber	Israel
ST20	Cucumis sativus var. sativus	Zhengjiang Huanggua	China, Jiangshu
ST21	Cucumis sativus var. sativus	Bai huanggua	China, Liaoning
ST22	Cucumis sativus var. sativus	Zhaohuangtiao	China, Liaoning
ST23	Cucumis sativus var. sativus	Tangshan Qiugua	China, Hebei
ST24	Cucumis sativus var. sativus	Bangzhigua	China, Tianjin
ST25	Cucumis sativus var. sativus	Shuiguo Huanggua No.3	Netherlands
ST26	Cucumis sativus var. sativus	Shuiguo Huanggua No.4	Netherlands
ST27	Cucumis sativus var. sativus	Cucumber	Spain Muraia
ST28	Cucumis sativus var. sativus	Cucumber	Hungary Szabolos
ST29	Cucumis sativus var. sativus	Cucumber	Hungary Nograll
ST30	Cucumis sativus var. sativus	Cucumber	Spain lasterllardePlana
ST31	Cucumis sativus var. sativus	Cucumber	Egypt
ST32	Cucumis sativus var. sativus	Cucumber	India Rajasthan
ST33	Cucumis sativus var. sativus	Cucumber	India MadhjaPradesh
ST34	Cucumis sativus var. sativus	Cucumber	India MadhjaPradesh
ST35	Cucumis sativus var. sativus	WISSS1 Cg2,402-1	America
ST36	Cucumis sativus var. sativus	WI1983G Cg1,701-1	America
ST37	Cucumis sativus var. sativus	H-19 Cg1,801-1	America
ST38	Cucumis sativus var. sativus	H-19 Cg1,801-1	America
ST39	Cucumis sativus var. sativus	Oasis	America
ST40	Cucumis sativus var. sativus	Lvguaqing	America
ST41	Cucumis sativus var. sativus	Cucumber	Russia
ST42	Cucumis sativus var. sativus	Cucumber	Russia
ST43	Cucumis sativus var. sativus	Cucumber	Russia
ST44	Cucumis sativus var. sativus	Cucumber	Russia
ST45	Cucumis sativus var. sativus	Cucumber	Russia
ST46	Cucumis sativus var. sativus	Cucumber	Syria
ST47	Cucumis sativus var. sativus	Cucumber	Ethiopia
ST48	Cucumis sativus var. sativus	Cucumber	Greece
ST49	Cucumis sativus var. sativus	Cucumber	China, Taiwan
ST50	Cucumis sativus var. sativus	Cucumber	Israel
ST51	Cucumis sativus var. sativus	Cucumber	Oman
ST52	Cucumis sativus var. sativus	Cucumber	Janpan
ST53	Cucumis sativus var. sativus	Shuiguo Huanggua	West Germany
ST54	Cucumis sativus var. sativus	Yongan Baitoushuang	China, Jilin
ST55	Cucumis sativus var. sativus	Taiwan Huanggua	China, Hunan
ST56	Cucumis sativus var. sativus	Huangbacun	China, Hunan
ST57	Cucumis sativus var. sativus	Langlizhao	China, Hunan
ST58	Cucumis sativus var. sativus	Anyang Bengua	China, Henan
ST59	Cucumis sativus var. sativus	Han Huanggua	China, Hebei
ST60	Cucumis sativus var. sativus	Baipi Huanggua	China, Hebei
ST61	Cucumis sativus var. sativus	Huanggua	China, Hebei
ST62	Cucumis sativus var. sativus	Beijing Xiaoci	China, Beijing
ST63	Cucumis sativus var. sativus	Yanbian Hanhuanggua	China, Jilin
ST64	Cucumis sativus var. sativus	Daqing Huanggua	China, Jilin
ST65	Cucumis sativus var. sativus	7314-2-6-1	China, Jilin
ST66	Cucumis sativus var. sativus	Taian Dihuanggua	China, Shandong
ST67	Cucumis sativus var. sativus	Mianzhu Huanggua	China, Sichuan
ST68	Cucumis sativus var. sativus	Suiqing	China, Guangdong
ST69	Cucumis sativus var. sativus	Hezhao	China, Helongjiang
ST70	Cucumis sativus var. sativus	Ludi No.1	China, Liaoning
ST71	Cucumis sativus var. sativus	Di Huanggua	China, Shandong
ST72	Cucumis sativus var. sativus	Langzhong Huanggua	China, Sichuan
ST73	Cucumis sativus var. sativus	Shantoudaqing	China, Guangdong
ST74	Cucumis sativus var. sativus	Nanyuan Huanggua	China, Jiangsu
ST75	Cucumis sativus var. sativus	Jianning Baipigua	China, Fujian
ST76	Cucumis sativus var. sativus	Duanxinzhao	China, Jilin
ST77	Cucumis sativus var. sativus	Shenqiu Xianhuanggua	China, Henan
ST78	Cucumis sativus var. sativus	Baipi Huanggua	China, Ganshu
ST79	Cucumis sativus var. sativus	Daxiao Baiqicun	China, Hebei
ST80	Cucumis sativus var. sativus	Qiu Huanggua	China, Hebei
ST81	Cucumis sativus var. sativus	Duanbai Huanggua	China, Hebei
ST82	Cucumis sativus var. sativus	Zhucheng Jinsimici	China, Shandong
ST83	Cucumis sativus var. sativus	Qiu Huanggua	China, Shandong
ST84	Cucumis sativus var. sativus	Xian Gua	China, Shandong
ST85	Cucumis sativus var. sativus	Yesan Huanggua	China, Jiangsu
ST86	Cucumis sativus var. sativus	Suduan	China, Jiangsu
ST87	Cucumis sativus var. sativus	Jiujiang Huanggua	China, Jiangxi
ST88	Cucumis sativus var. sativus	Zhengding Chundaoqiu	China, Hebei
ST89	Cucumis sativus var. sativus	Dongzhi Huanggua	China, Shanxi
ST90	Cucumis sativus var. sativus	Han Huanggua	China, Hubei
ST91	Cucumis sativus var. sativus	Yichuanling	China, Liaoning
ST92	Cucumis sativus var. sativus	71	China, Chongqing
ST93	Cucumis sativus var. sativus	EOM400-1	America
ST94	Cucumis sativus var. sativus	EOM400-2	America
ST95	Cucumis sativus var. sativus	Sangshui Baihuanggua	China, Henan
ST96	Cucumis sativus var. sativus	Xiafeng No.1	China, Henan
ST97	Cucumis sativus var. sativus	Huanggua	China, Henan
ST98	Cucumis sativus var. sativus	Cigua	China, Henan
ST99	Cucumis sativus var. sativus	Di Huanggua	China, Shanxi
ST100	Cucumis sativus var. sativus	Di Huanggua	China, Shanxi
ST101	Cucumis sativus var. sativus	Di Huanggua	China, Shanxi
ST102	Cucumis sativus var. sativus	Duan Huanggua	China, Shanxi
ST103	Cucumis sativus var. sativus	Duan Huanggua	China, Shanxi
ST104	Cucumis sativus var. sativus	Duanzi Huanggua	China, Sichuan
ST105	Cucumis sativus var. sativus	Dong Huanggua	China, Sichuan
ST106	Cucumis sativus var. sativus	Dong Huanggua	China, Sichuan
ST107	Cucumis sativus var. sativus	Dong Huanggua	China, Sichuan
ST108	Cucumis sativus var. sativus	Huanglang	China, Guangdong
ST109	Cucumis sativus var. sativus	Yichuanlian	China, Hubei
ST110	Cucumis sativus var. sativus	Anning Cigua	China, Ganshu
ST111	Cucumis sativus var. sativus	Lianmeng Zhaohuanggua	China, Hunan
ST112	Cucumis sativus var. sativus	Yuezhao	China, Guangdong
ST113	Cucumis sativus var. sativus	Shantou Dahuanggua	China, Guangdong
ST114	Cucumis sativus var. sativus	Xiaqing No.3	China, Guangdong
ST115	Cucumis sativus var. sativus	Huanggua	China, Shandong
ST116	Cucumis sativus var. sativus	Yaoshan Huanggua	China, Zhejiang
ST117	Cucumis sativus var. sativus	Zhi Huanggua	China, Sichuan
ST118	Cucumis sativus var. sativus	Daqing Huanggua	China, Sichuan
ST119	Cucumis sativus var. sativus	Daci Huanggua	China, Sichuan
ST120	Cucumis sativus var. sativus	Daci Huanggua	China, Sichuan
ST121	Cucumis sativus var. sativus	Qing Huanggua	China, Sichuan
ST122	Cucumis sativus var. sativus	Qingpi Huanggua	China, Sichuan
ST123	Cucumis sativus var. sativus	Qingpizhi Huanggua	China, Sichuan
ST124	Cucumis sativus var. sativus	Qingpi Huanggua	China, Sichuan
ST125	Cucumis sativus var. sativus	Baipi Qiu Chigua	China, Hubei
ST126	Cucumis sativus var. sativus	Maihuanggua	China, Shandong
ST127	Cucumis sativus var. sativus	Nanle Shouqu	China, Henan
ST128	Cucumis sativus var. sativus	Zhugu Chundaoqiu	China, Hebei
ST129	Cucumis sativus var. sativus	Bendigua	China, Liaoning
ST130	Cucumis sativus var. sativus	Luodai Huanggua	China, Sichuan
ST131	Cucumis sativus var. sativus	Xiaobai Huanggua	China, Beijing
ST132	Cucumis sativus var. sativus	Longyou Huanggua	China, Zhejiang
ST133	Cucumis sativus var. sativus	Beibei Huanggua	China, Xinjiang
ST134	Cucumis sativus var. sativus	Hami Tuhuanggua	China, Xinjiang
ST135	Cucumis sativus var. sativus	Yongding Qinhuanggua	China, Fujian
ST136	Cucumis sativus var. sativus	Jicheng Huanggua	China, Shanxi
ST137	Cucumis sativus var. sativus	Jicheng Huanggua	China, Shanxi
ST138	Cucumis sativus var. sativus	Di Huanggua	China, Liaoning
ST139	Cucumis sativus var. sativus	Wusong Yeshan	China, Jilin
ST140	Cucumis sativus var. sativus	Daheichi	China, Jilin
ST141	Cucumis sativus var. sativus	Liaoyang Yeshan	China, Liaoning
ST142	Cucumis sativus var. sativus	Badatou Huanggua	China, Henan
ST143	Cucumis sativus var. sativus	Luoyang Xianhuanggua	China, Henan
ST144	Cucumis sativus var. sativus	Yeshan	China, Jilin
ST145	Cucumis sativus var. sativus	Yeshan	China, Jilin
ST146	Cucumis sativus var. sativus	Shoupi Qinhuanggua	China, Henan
ST147	Cucumis sativus var. sativus	Bacha Digua	China, Henan
ST148	Cucumis sativus var. sativus	Jinshi Huanggua	China, Shandong
ST149	Cucumis sativus var. sativus	Shuangliao No.1	China, Liaoning
ST150	Cucumis sativus var. sativus	Yantai Wanshu	China, Shandong
ST151	Cucumis sativus var. sativus	Lanzhou Chigua	China, Qinhai
ST152	Cucumis sativus var. sativus	Jinyan No.2	China, Tianjin
ST153	Cucumis sativus var. sativus	Baipi Huanggua	China, Jiangxi
ST154	Cucumis sativus var. sativus	Laolaishao Qiuhuanggua	China, Hebei
ST155	Cucumis sativus var. sativus	Chun Huanggua	China, Hebei
ST156	Cucumis sativus var. sativus	Heiyoutiao	China, Hebei
ST157	Cucumis sativus var. sativus	Huanggua	China, Hebei
ST158	Cucumis sativus var. sativus	Siyehuanggua	China, Shandong
ST159	Cucumis sativus var. sativus	Huanggua	China, Shandong
ST160	Cucumis sativus var. sativus	Huanggua	China, Shandong
ST161	Cucumis sativus var. sativus	Chun Huanggua	China, Shandong
ST162	Cucumis sativus var. sativus	Liutiaoqing Chigua	China, Shandong
ST163	Cucumis sativus var. sativus	Chun Huanggua	China, Shandong
ST164	Cucumis sativus var. sativus	Chundaoqiu	China, Shandong
ST165	Cucumis sativus var. sativus	Weihua Huanggua	China, Shandong
ST166	Cucumis sativus var. sativus	Qiu Huanggua	China, Liaoning
ST167	Cucumis sativus var. sativus	Bang Huanggua	China, Liaoning
ST168	Cucumis sativus var. sativus	Bang Huanggua	China, Jilin
ST169	Cucumis sativus var. sativus	Bendizhao	China, Guizhou
ST170	Cucumis sativus var. sativus	Wuzhong Huanggua	China, Xinjiang
ST171	Cucumis sativus var. sativus	Yiwofeng Qingpi	China, Xinjiang
ST172	Cucumis sativus var. sativus	Zhao Huanggua	China, Fujian
ST173	Cucumis sativus var. sativus	Zhao Huanggua	China, Fujian
ST174	Cucumis sativus var. sativus	Baichi Huanggua	China, Jiangshu
ST175	Cucumis sativus var. sativus	Tenxian Huanggua	China, Shandong
ST176	Cucumis sativus var. sativus	Zhangqiu Huanggua	China, Shandong
ST177	Cucumis sativus var. sativus	Jia Huanggua	China, Guangdong
ST178	Cucumis sativus var. sativus	Shuchang	China, Jiangxi
ST179	Cucumis sativus var. sativus	Lengxuan No.1	China, Heilongjiang
ST180	Cucumis sativus var. sativus	Dacha Xiagua	China, Henan
ST181	Cucumis sativus var. sativus	Dacha Xiagua	China, Henan
ST182	Cucumis sativus var. sativus	Lanchang Huanggua	China, Yunnan
ST183	Cucumis sativus var. sativus	Washiji Zhaohuanggua	China, Hunan
ST184	Cucumis sativus var. sativus	Youpi Huanggua	China, Jiangshu
ST185	Cucumis sativus var. sativus	Wujidi Huanggua	China, Hebei
ST186	Cucumis sativus var. sativus	Hecha Huanggua	China, Hebei
ST187	Cucumis sativus var. sativus	Shouguang Dihuanggua	China, Shandong
ST188	Cucumis sativus var. sativus	Longquan Qinghuanggua	China, Hubei
ST189	Cucumis sativus var. sativus	Longquan Qinghuanggua	China, Hubei
ST190	Cucumis sativus var. sativus	Tenxian Huanggua	China, Shandong
ST191	Cucumis sativus var. sativus	Tenxian Huanggua	China, Shandong
ST192	Cucumis sativus var. sativus	Tenxian Huanggua	China, Shandong
ST193	Cucumis sativus var. sativus	Tenxian Huanggua	China, Shandong
ST194	Cucumis sativus var. sativus	Wuxi Zhao	China, Jiangshu
ST195	Cucumis sativus var. sativus	Qingyudan	China, Hubei
ST196	Cucumis sativus var. sativus	Changpan	Japan
ST197	Cucumis sativus var. sativus	Guanxian Dihuanggua	China, Shandong
ST198	Cucumis sativus var. sativus	Linqing Jinbangcui	China, Shandong
ST199	Cucumis sativus var. sativus	Jining Yugua	China, Shandong
ST200	Cucumis sativus var. sativus	Xiaqiu Huanggua	China, Anhui
ST201	Cucumis sativus var. sativus	Xiaqiu Huanggua	China, Anhui
ST202	Cucumis sativus var. sativus	54465	China, Tianjin
ST203	Cucumis sativus var. sativus	Shannan Shanhuanggua	China, Shanxi
ST204	Cucumis sativus var. sativus	Xichaiyuan Cigua	China, Inner Mongolia
ST205	Cucumis sativus var. sativus	Xichaiyuan Cigua	China, Inner Mongolia
ST206	Cucumis sativus var. sativus	Qiaokao Cigua	China, Inner Mongolia
ST207	Cucumis sativus var. sativus	Dashui Huanggua	China, Heilongjiang
ST208	Cucumis sativus var. sativus	Gaochan Huanggua	China, Heilongjiang
ST209	Cucumis sativus var. sativus	Zhao Huanggua	China, Heilongjiang
ST210	Cucumis sativus var. sativus	Shan Huanggua	China，Yunan
ST211	Cucumis sativus var. sativus	Shan Huanggua	China, Yunnan
ST212	Cucumis sativus var. sativus	Ruian Tuhuangua	China, Zhejiang
ST213	Cucumis sativus var. sativus	Hekou Zhaohuanggua	China, Anhui
ST214	Cucumis sativus var. sativus	801-9	China, Jilin
ST215	Cucumis sativus var. sativus	801-3	China, Jilin
ST216	Cucumis sativus var. sativus	Wenshang Cigua	China, Tianjin
ST217	Cucumis sativus var. sativus	Luoning Dihuanggua	China, Henan
ST218	Cucumis sativus var. sativus	Baipi Huanggua	China, Guangxi
ST219	Cucumis sativus var. sativus	Zhangwang Huanggua	China, Guangdong
ST220	Cucumis sativus var. sativus	Yeshan	China, Hebei
ST221	Cucumis sativus var. sativus	Yeshan	China, Hebei
ST222	Cucumis sativus var. sativus	Yeshan	China, Hebei
ST223	Cucumis sativus var. sativus	Yeshan	China, Hebei
ST224	Cucumis sativus var. sativus	Yeshan	China, Hebei
ST225	Cucumis sativus var. sativus	Yeshan	China, Hebei
ST226	Cucumis sativus var. sativus	Bai Huanggua	China, Anhui
ST227	Cucumis sativus var. sativus	Bai Huanggua	China, Anhui
ST228	Cucumis sativus var. sativus	Qing Huanggua	China, Henan
ST229	Cucumis sativus var. sativus	Huanggua	China, Hubei
ST230	Cucumis sativus var. sativus	Huanggua	China, Hubei
ST231	Cucumis sativus var. sativus	7842-B	China, Jilin
ST232	Cucumis sativus var. sativus	рочнцлок	the Soviet Union
ST233	Cucumis sativus var. sativus	Shan Huanggua	China,Hubei
ST234	Cucumis sativus var. sativus	Shan Huanggua	China, Hubei
ST235	Cucumis sativus var. sativus	Shan Huanggua	China, Hubei
ST236	Cucumis sativus var. sativus	Gongdou Huanggua	China, Hubei
ST237	Cucumis sativus var. sativus	Zunyi Baihuanggua	China, Guizhou
ST238	Cucumis sativus var. sativus	Wuchuan Dihuanggua	China, Guizhou
ST239	Cucumis sativus var. sativus	Songtao Huanggua	China, Guizhou
ST240	Cucumis sativus var. sativus	Xinbin Yesan	China, Liaoning
ST241	Cucumis sativus var. sativus	Ludi No.2	China, Liaoning
ST242	Cucumis sativus var. sativus	Ludi No.2	China, Liaoning
ST243	Cucumis sativus var. sativus	Bai Huanggua	China, Liaoning
ST244	Cucumis sativus var. sativus	Huanggua	China, Yunnan
ST245	Cucumis sativus var. sativus	Huanggua	China, Yunnan
ST246	Cucumis sativus var. sativus	Huanggua	China, Yunnan
ST247	Cucumis sativus var. sativus	Luohe Jinbangchui	China, Henan
ST248	Cucumis sativus var. sativus	Cunjin Huanggua	China, Sichuan
ST249	Cucumis sativus var. sativus	Zhao Huanggua	China, Hubei
ST250	Cucumis sativus var. sativus	Jinzhou Xiaohuanggua	China, Liaoning
ST251	Cucumis sativus var. sativus	Yanzhihe Zhaohuanggua	China, Anhui
ST252	Cucumis sativus var. sativus	87-1A	China, Shandong
ST253	Cucumis sativus var. sativus	79-18	China, Ningxia
ST254	Cucumis sativus var. sativus	45-7-1	China, Ningxia
ST255	Cucumis sativus var. sativus	Huanggua	China, Liaoning
ST256	Cucumis sativus var. sativus	Huanggua	China, Liaoning
ST257	Cucumis sativus var. sativus	Huanggua	China, Liaoning
ST258	Cucumis sativus var. sativus	Lv huanggua	China, Hubei
ST259	Cucumis sativus var. sativus	91012	Russia
ST260	Cucumis sativus var. sativus	Lao Huanggua	China, Chongqing
ST261	Cucumis sativus var. sativus	Jixia No.5	China, Jilin
ST262	Cucumis sativus var. sativus	Jihuang No.2	China, Jilin
ST263	Cucumis sativus var. sativus	Jihuang No.2	China, Jilin
ST264	Cucumis sativus var. sativus	Jihuang No.2	China, Jilin
ST265	Cucumis sativus var. sativus	Jitie No.2	China, Jilin
ST266	Cucumis sativus var. sativus	Jitie No.6	China, Jilin
ST267	Cucumis sativus var. sativus	Longyin94-32	China, Jilin
ST268	Cucumis sativus var. sativus	Jinyan No.5	China, Tianjin
ST269	Cucumis sativus var. sativus	Kunming Xiaohuanggua	China, Yunnan
ST270	Cucumis sativus var. sativus	Sima × Aiyang line 1	Amarica
ST271	Cucumis sativus var. sativus	Sima × Aiyang line 3	Amarica
ST272	Cucumis sativus var. sativus	Yuanqiu Huanggua B14	China，Yunan
ST273	Cucumis sativus var. sativus	Yuan Huanggua	China，Yunan
ST274	Cucumis sativus var. sativus	Xiao Huanggua	China，Yunan
ST275	Cucumis sativus var. sativus	Yangzhou Ruhuanggua	China, Jiangsu
ST276	Cucumis sativus var. sativus	Jinzhou Xiaohuanggua	China, Liaoning
ST277	Cucumis sativus var. sativus	Huanggua	China
ST278	Cucumis sativus var. sativus	Kunming Huanggua	China, Yunnan
ST279	Cucumis sativus var. sativus	Cucumber	Amarica
ST280	Cucumis sativus var. sativus	Xiaqiu Huanggua	China, Anhui
ST281	Cucumis sativus var. sativus	Aiyang	America
ST282	Cucumis sativus var. sativus	Cucumer	America
ST283	Cucumis sativus var. sativus	Anyang Bengua	China, Henan
ST284	Cucumis sativus var. sativus	Qingpi Huanggua	China, Sichuan
ST285	Cucumis sativus var. sativus	Huangbai Huanggua	China, Sichuan
ST286	Cucumis sativus var. sativus	Qingpizhi Huanggua	China, Sichuan
ST287	Cucumis sativus var. sativus	Qingpi Huanggua	China, Sichuan
ST288	Cucumis sativus var. sativus	Yesan Qiuhuanggua	China, Liaoning
ST289	Cucumis sativus var. sativus	Baipi Qiuhuanggua	China, Hubei
ST290	Cucumis sativus var. sativus	Mai Huanggua	China, Shandong
ST291	Cucumis sativus var. sativus	Hami Tuhuanggua	China, Xinjiang
ST292	Cucumis sativus var. sativus	Huaiyang Xianhuanggua	China, Henan
ST293	Cucumis sativus var. sativus	Jieyang Qingpigua	China, Guangdong
ST294	Cucumis sativus var. sativus	Huanggua	China, Shandong
ST295	Cucumis sativus var. sativus	Langchang Huanggua	China, Yunnan
ST296	Cucumis sativus var. sativus	Changpan	Janpan
ST297	Cucumis sativus var. sativus	Xichaiyuan Cigua	China, Inner Mongolia
ST298	Cucumis sativus var. sativus	Gaochan Huanggua	China, Heilongjiang
ST299	Cucumis sativus var. sativus	Wenshang Cigua	China, Tianjin
ST300	Cucumis sativus var. sativus	Bai Huanggua	China, Liaoning
ST301	Cucumis sativus var. sativus	Zhao Huanggua	China, Hubei
ST302	Cucumis sativus var. sativus	EF1613	China, Hebei
ST303	Cucumis sativus var. sativus	Jitie No.2	China, Jilin
ST304	Cucumis sativus var. sativus	Jitie No.3	China, Jilin
ST305	Cucumis sativus var. sativus	Sima × Aiyang line 5	America
ST306	Cucumis sativus var. sativus	G5224	China, Hebei
ST307	Cucumis sativus var. sativus	106	China, Hebei
ST308	Cucumis sativus var. sativus	Neimeng Kailu Huanggua	China, Hebei
ST309	Cucumis sativus var. sativus	Sichuan Duanzhi	China, Sichuan
ST310	Cucumis sativus var. sativus	Shuiguo Huanggua	Netherlands
ST311	Cucumis sativus var. sativus	Shuiguo Huanggua	Netherlands
ST312	Cucumis sativus var. sativus	Shuiguo Huanggua	Netherlands
ST313	Cucumis sativus var. sativus	13598	India
ST314	Cucumis sativus var. sativus	Kakri	India
ST315	Cucumis sativus var. sativus	So rebra	Ukraine
ST316	Cucumis sativus var. sativus	Pickling F1 No.40	Denmark
ST317	Cucumis sativus var. sativus	Cu 1-1	Russian Federation
ST318	Cucumis sativus var. sativus	Natsu-fushnari	Japan
ST319	Cucumis sativus var. sativus	Jedinecna	Netherlands
ST320	Cucumis sativus var. sativus	2321	Turkey
ST321	Cucumis sativus var. sativus	Sporu S	Netherlands
ST322	Cucumis sativus var. sativus	Nerosimy40	Russian Federation
ST323	Cucumis sativus var. sativus	Cooland Crisp	Kenya
ST324	Cucumis sativus var. sativus	7589	Turkey
ST325	Cucumis sativus var. sativus	Mladoboleslavske Salatni	Czech Republic
ST326	Cucumis sativus var. sativus	Nezheeskii 12(Elita)	Former Soviet Union
ST327	Cucumis sativus var. sativus	6024	Turkey
ST328	Cucumis sativus var. sativus	11762	India
ST329	Cucumis sativus var. sativus	9748	Syria
ST330	Cucumis sativus var. sativus	11763	India
ST331	Cucumis sativus var. sativus	8226	Turkey
ST332	Cucumis sativus var. sativus	Kirah	Pakistan
ST333	Cucumis sativus var. sativus	15062	Iran
ST334	Cucumis sativus var. sativus	Early Cucumber	Afghanistan
ST335	Cucumis sativus var. sativus	Dalnevostochny 6	Russian Federation
ST336	Cucumis sativus var. sativus	Nezhinsky12	Ukraine
ST337	Cucumis sativus var. sativus	Muromi Furtos	Hungary
ST338	Cucumis sativus var. sativus	Kshira	Pakistan
ST339	Cucumis sativus var. sativus	Ames 19038	Kazakhstan
ST340	Cucumis sativus var. sativus	Palava	Czech Republic
ST341	Cucumis sativus var. sativus	PO25	Poland
ST342	Cucumis sativus var. sativus	T148	Turkey
ST343	Cucumis sativus var. sativus	Mogami	Japan
ST344	Cucumis sativus var. sativus	A-C-3	Spain, Teruel
ST345	Cucumis sativus var. sativus	USM 307	India, Rajasthan
ST346	Cucumis sativus var. sativus	Tsuda	Japan
ST347	Cucumis sativus var. sativus	Rasht	Iran
ST348	Cucumis sativus var. sativus	WJR2930	Iraq
ST349	Cucumis sativus var. sativus	N2/81	Dem. Rep. of the Congo
ST350	Cucumis sativus var. sativus	Cgn19828	Japan
ST351	Cucumis sativus var. sativus	Qing Dao Qiu Ye Er San	China, Shandong
ST352	Cucumis sativus var. sativus	Honshu Aibai	Japan, Honshu
ST353	Cucumis sativus var. sativus	Leng Lu Huang Gua	China, Hunan
ST354	Cucumis sativus var. sativus	71 Hao Huang Gua	China, Chongqing
ST355	Cucumis sativus var. sativus	Huang Gua	China, Shandong (NA,huang)
ST356	Cucumis sativus var. sativus	8181	Turkey, Mardin
ST357	Cucumis sativus var. sativus	Puerta-Rico #6	Puerto Rico
ST358	Cucumis sativus var. sativus	Huang Tie Wu Ci Gua(Da Ci Huang Gua)	China, Shanxi
ST359	Cucumis sativus var. sativus	Tenxian Huanggua	China, Shandong
ST360	Cucumis sativus var. xishuangbannanesis	Xishuangbanna Huanggua BN10	China, Yunnan
ST361	Cucumis sativus var. sativus	5224	China, Beijing
ST362	Cucumis sativus var. sativus	Chinese long cucumber ‘9930’	China, Tianjin

## Sheet: Table S2
Table S2 The temperature and photoperiod condition in the investigation of seasonal change of cucumber PNPF value.
		Spring		Autumn
		Mar. 1	Apr.	Mid Aug.	Sept.	Mid Oct.
2010	Temperature 2	10 - 25˚C	11.2˚C	26.5˚C	21.3˚C	13.6˚C
	Day length 3	9.5 h	12.67 h → 13.87 h	13.70 h → 11.17 h
2011	Temperature	10 - 25˚C	15.2˚C	26.4˚C	20.2˚C	14.2˚C
	Day length	9.5 h	12.67 h → 13.87 h	13.70 h → 11.17 h
2012	Temperature	10 - 25˚C	16.0˚C	26.2˚C	21.2˚C	14.8˚C
	Day length	9.5 h	12.67 h → 13.87 h	13.70 h → 11.17 h
2013	Temperature	10 - 25˚C	12.6˚C	27.3˚C	20.7˚C	13.6˚C
	Day length	9.5 h	12.67 h → 13.87 h	13.70 h → 11.17 h
2014	Temperature	10 - 25˚C	17.1˚C	26.3˚C	21.0˚C	14.0˚C
	Day length	9.5 h	12.67 h → 13.87 h	13.70 h → 11.17 h
1 Temperature and photoperiod condition is controlled in green house. 2 The temperature data except for that of March were all derived from China Statistical Yearbook online (http://www.stats.gov.cn/). 3 The day length data except for that of March were all from Sunrise and Sunset Calculator (https://www.timeanddate.com/).

## Sheet: Table S3
Table S3 Double factor variance analysis.
Gene ID	Transcription level change1						Analysis of variance2						Annotation (nr blast, Smart Blast)
							Temperature		Photoperiod		Temperature×Photoperiod
	HS-HL	LS-LL	LL-HL	LS-HL	LS-HS	LL-HS	significance	effect	significance	effect	significance	effect
Csa1M002810.1	-1.23283	-0.480661	-0.936776	-1.41744	-0.184603	0.296058	ns		ns		ns		peptide methionine sulfoxide reductase-like (MsrA)
Csa1M005520.1	-0.010428	0.608376	0.475751	1.08413	1.09455	0.486179	**	P	ns		ns		aldehyde dehydrogenase family 2 member B4, mitochondrial-like (ALDH F2BC)
Csa1M020890.1	-1.45654	-0.886351	-1.07008	-1.95643	-0.499891	0.386459	**	N	**	N	ns		transcription factor DICHOTOMA-like (TCP)
Csa1M022520.1	-0.106959	0.387716	0.692088	1.0798	1.18676	0.799047	**	P	ns		ns		uncharacterized protein
Csa1M023070.1	-0.66388	0.375002	0.343916	0.718919	1.3828	1.0078	**	P	ns		*	P	uncharacterized protein
Csa1M024275.1	-0.377982	-0.277035	1.30111	1.02407	1.40205	1.67909	**	P	ns		*	P	uncharacterized protein (SURNod19)
Csa1M025080.1	-0.744108	-0.05069	0.496962	0.446273	1.19038	1.24107	**	P	*	N	ns		ADP-ribosylation factor GTPase-activating protein AGD11; pollen-specific C2 domain containing protein
Csa1M032440.1	0.865821	-0.269335	1.28844	1.01911	0.153285	0.42262	ns		ns		ns		protein REVEILLE 7-like
Csa1M032450.1	0.590769	0.670158	0.89315	1.56331	0.972539	0.30238	**	P	*	P	ns		BTB/POZ and TAZ domain-containing protein 1-like (BTB; SPOP_C; zf-TAZ)
Csa1M038340.1	-1.04004	-0.373954	-1.11156	-1.48551	-0.445467	-0.071514	**	N	**	N	ns		NAC domain-containing protein 100-like (NAM)
Csa1M038980.1	-0.508401	-0.100838	0.503335	0.402497	0.910897	1.01174	**	P	**	N	**	P	heparanase-like protein 1
Csa1M039100.1	-1.57063	-0.251732	1.34348	1.09175	2.66238	2.91411	**	P	*	N	*	P	chaperone protein ClpB1; Heat shock protein 101
Csa1M039900.1 3	-1.38383	-0.131722	-1.0205	-1.15223	0.231602	0.363324	ns		**	N	*	N	MADS-box protein CMB1-like isoform X4 (K-box)
Csa1M039910.1 3	-1.12752	-0.780184	-1.0821	-1.86228	-0.734768	0.045416	**	N	**	N	ns		truncated transcription factor CAULIFLOWER A isoform X1; agamous-like MADS-box protein AGL8; (K-box)
Csa1M043150.1	-0.683287	-0.378259	0.648018	0.269758	0.953045	1.3313	**	P	**	N	**	P	aldo-keto reductase family 4 member C9-like
Csa1M044880.1	-0.41167	0.07049	0.98031	1.0508	1.46247	1.39198	**	P	**	N	**	P	zerumbone synthase; xanthoxin dehydrogenase;maize TS2
Csa1M044890.1 3	-0.566211	-0.184088	1.71468	1.53059	2.0968	2.28089	**	P	**	N	**	P	cytochrome P450
Csa1M044900.1	-0.346384	-0.20538	1.37163	1.16625	1.51263	1.71801	**	P	**	N	**	P	BAHD acyltransferase
Csa1M045760.1	0.294271	-0.870657	-0.474493	-1.34515	-1.63942	-0.768764	**	N	ns		ns		uncharacterized protein
Csa1M045930.1	-0.271723	0.189762	1.26995	1.45972	1.73144	1.54168	**	P	ns		ns		ubiquitin-conjugating enzyme E2
Csa1M046270.1 3	-0.462949	-0.40955	-0.807468	-1.21702	-0.754069	-0.344519	**	N	**	N	ns		probable LRR receptor-like serine/threonine-protein kinase (LRRNT_2; LRR_RI; LRR_RI; PKc_like)
Csa1M049460.1	-1.34353	0.096906	-0.828862	-0.731956	0.611578	0.514671	ns		ns		ns		BTB/POZ and TAZ domain-containing protein 1 (SPOP_C; zf-TAZ)
Csa1M050230.1	-3.79901	-0.839937	-2.89094	-3.73088	0.068136	0.908073	ns		**	N	ns		uncharacterized protein
Csa1M050270.1	0.592668	-0.31604	1.12072	0.804677	0.212009	0.528049	ns		ns		ns		uncharacterized protein
Csa1M050360.1	-1.15195	-0.660732	-0.558854	-1.21959	-0.067639	0.593093	ns		*	N	ns		Malate synthase, glyoxysomal (malate_synt_A)
Csa1M051580.1	-2.96771	-1.15992	-5.50416	-6.66408	-3.69637	-2.53645	**	N	**	N	**	N	MADS-box protein
Csa1M051590.1	0.466343	-0.18978	-0.433949	-0.623729	-1.09007	-0.900293	**	N	ns		ns		squamosa promoter-binding-like protein 13A; SBP-box protein
Csa1M059750.1	-0.297339	0.720773	0.181092	0.901865	1.1992	0.478431	*	P	ns		ns		uncharacterized protein
Csa1M062380.1	0.017142	-0.94936	1.43999	0.490635	0.473493	1.42285	**	P	**	P	**	P	5'-adenylylsulfate reductase 1, chloroplastic
Csa1M063560.1	-1.71893	-0.038008	-0.511218	-0.549225	1.1697	1.20771	*	N	**	N	**	N	HSP20 family protein
Csa1M064810.1	0.700021	-0.356602	-0.534376	-0.890978	-1.591	-1.2344	**	N	ns		**	N	retrotransposon protein, putative, Ty1-copia subclass
Csa1M073640.1	-0.032661	0.589494	1.07839	1.66788	1.70054	1.11105	**	P	ns		ns		polyphenol oxidase
Csa1M096090.1	0.818614	1.42454	2.91934	4.34388	3.52527	2.10073	**	P	**	P	**	P	cannabidiolic acid synthase; FAD-binding and BBE domain-containing protein
Csa1M145960.1	-0.767301	0.309153	2.07674	2.3859	3.1532	2.84404	**	P	ns		ns		splicing factor U2af subunit
Csa1M153560.1	1.83407	1.1278	0.828299	1.95609	0.122029	-1.00577	**	P	**	P	**	P	fibril-forming collagen alpha chain-like
Csa1M168880.1	-1.16513	-1.04424	-0.999443	-2.04369	-0.878556	0.165687	**	N	**	N	ns		secoisolariciresinol dehydrogenase (NADB_Rossmann)
Csa1M187170.1	0.316025	0.04002	-1.0216	-0.98158	-1.2976	-1.33763	**	N	ns		ns		uncharacterized protein
Csa1M267240.1	-0.174729	0.251733	1.0804	1.33213	1.50686	1.25513	**	P	ns		ns		chitinase
Csa1M268280.1	-1.63954	-0.70718	0.070622	-0.636558	1.00299	1.71017	*	P	**	N	*	N	apolipoprotein D; temperature-induced lipocalin
Csa1M269870.1	-0.706057	0.081937	0.275828	0.357766	1.06382	0.981885	*	P	ns		ns		AP2/ERF and B3 domain-containing transcription factor
Csa1M277460.1	-0.518063	-0.420013	-0.963908	-1.38392	-0.865857	-0.445845	**	N	*	N	ns		cinnamoyl-CoA reductase 1 isoform X1
Csa1M277980.1	-0.648971	-0.682645	-0.444213	-1.12686	-0.477887	0.204758	**	N	**	N	ns		glycine-rich cell wall structural protein 2-like
Csa1M278500.1	-1.59347	-0.105784	-0.977457	-1.08324	0.510228	0.616013	ns		**	N	**	N	glycine-rich cell wall structural protein 2
Csa1M287020.1	0.369228	0.809987	0.542909	1.3529	0.983669	0.173682	ns		ns		ns		tetraspanin-8-like; senescence-associated protein
Csa1M303705.1	0.264118	0.635743	0.384849	1.02059	0.756475	0.120732	**	P	*	P	ns		uncharacterized protein
Csa1M386590.1	-0.710837	-0.660625	-1.02062	-1.68124	-0.970407	-0.309783	**	N	**	N	*	N	probable strigolactone esterase DAD2
Csa1M397130.1	-0.006165	-1.44108	-1.37113	-2.8122	-2.80604	-1.36496	**	N	**	N	**	N	auxin-responsive protein AUX/IAA
Csa1M418800.1	0.296849	-0.13973	-1.06477	-1.2045	-1.50134	-1.36162	**	N	ns		ns		protein GLUTAMINE DUMPER 1
Csa1M420360.1	0.60403	-0.021101	1.18336	1.16226	0.558228	0.579328	**	P	ns		ns		pathogenesis-related protein PR-1
Csa1M422990.1	-0.206444	1.16713	0.680412	1.84755	2.05399	0.886856	*	P	ns		ns		xyloglucan endotransglucosylase/hydrolase protein 23
Csa1M423270.1	-0.605683	0.79225	1.48671	2.27896	2.88464	2.09239	**	P	ns		ns		plasma membrane ATPase 4
Csa1M467090.1	-0.009826	0.395781	0.622805	1.01859	1.02841	0.632631	**	P	ns		ns		GDSL esterase/lipase
Csa1M470420.1	0.055413	-1.05479	1.66695	0.612152	0.556739	1.61153	**	P	ns		ns		CBL-interacting serine/threonine-protein kinase 20
Csa1M479110.1	-0.61617	0.858019	-1.37625	-0.518227	0.097943	-0.760076	*	N	ns		**	N	uncharacterized protein
Csa1M479630.1	0.762493	0.552378	0.664106	1.21648	0.453991	-0.098387	ns		ns		ns		mitogen-activated protein kinase 3
Csa1M498810.1	-0.078425	0.285953	0.812233	1.09819	1.17661	0.890658	**	P	ns		ns		malonyl-CoA:anthocyanidin 5-O-glucoside-6''-O-malonyltransferase
Csa1M527860.1	-0.854596	0.164542	1.34804	1.51258	2.36718	2.20264	**	P	*	N	*	P	HSP20 family protein
Csa1M527870.1	-1.87669	-0.429872	1.64057	1.2107	3.08738	3.51726	**	P	*	N	*	P	HSP20 family protein
Csa1M527875.1	-1.42746	0.165921	1.01515	1.18107	2.60853	2.44261	*	P	ns		ns		HSP20 family protein
Csa1M527880.1	-1.33768	-0.582385	1.66708	1.08469	2.42238	3.00476	**	P	ns		ns		uncharacterized protein
Csa1M528490.1	-0.728927	-0.230265	1.01487	0.784608	1.51354	1.7438	**	P	**	N	*	P	serine/arginine-rich splicing factor SR45a
Csa1M532310.1	-2.71809	0.341346	-0.765535	-0.424189	2.2939	1.95255	ns		ns		*	N	mitogen-activated protein kinase kinase kinase NPK1
Csa1M537560.1	-0.135736	0.27029	1.61962	1.88991	2.02565	1.75536	**	P	ns		ns		tubulin beta chain
Csa1M540350.1	0.781296	0.359805	1.83536	2.19517	1.41387	1.05407	**	P	**	P	*	P	tetrahydrocannabinolic acid synthase-like
Csa1M540370.1	-1.15042	-1.1526	0.956752	-0.195843	0.954574	2.10717	ns		**	N	ns		cannabidiolic acid synthase-like
Csa1M542510.1	-2.12379	-2.48864	-0.80472	-3.29336	-1.16957	1.31907	*	N	**	N	ns		phloem protein
Csa1M555090.1	0.655647	0.155909	1.52661	1.68252	1.02687	0.870965	**	P	**	P	*	P	uncharacterized protein
Csa1M560745.1	-1.915	-0.681051	-1.87678	-2.55783	-0.642832	0.038219	*	N	*	N	ns		hydrophobic protein LTI6B-like (Pmp3)
Csa1M569310.1	-0.825921	-0.836399	-1.605	-2.44139	-1.61547	-0.779075	**	N	*	N	ns		translationally-controlled tumor protein homolog
Csa1M569330.1	-0.254635	-0.384272	1.09209	0.707819	0.962454	1.34673	**	P	*	N	ns		serine/arginine-rich splicing factor SR30
Csa1M569400.1	-0.135104	0.156072	1.06587	1.22194	1.35704	1.20097	**	P	ns		ns		dormancy/auxin associated protein
Csa1M572420.1	-0.796763	-1.66836	-1.02033	-2.68868	-1.89192	-0.223563	**	N	**	N	**	N	histidine-containing phosphotransfer protein 1
Csa1M573610.1	-0.666418	-0.521977	-0.495702	-1.01768	-0.351261	0.170716	**	N	**	N	ns		sodium/hydrogen exchanger 2 (NhaP)
Csa1M573650.1	-0.782731	0.019323	0.280684	0.300007	1.08274	1.06341	ns		ns		ns		light-inducible protein CPRF2; bZIP105
Csa1M574840.1	-0.663072	0.030813	-1.01823	-0.987417	-0.324345	-0.355158	*	N	ns		ns		guanine deaminase
Csa1M574850.1	-0.250986	-0.512106	-0.658796	-1.1709	-0.919915	-0.407809	**	N	**	N	*	N	uncharacterized protein (DUF761)
Csa1M575130.1	-0.316135	0.905203	0.750304	1.65551	1.97164	1.06644	*	P	ns		ns		inositol oxygenase 2
Csa1M589090.1	-0.9517	-0.023067	0.115609	0.092541	1.04424	1.06731	*	P	ns		ns		activating signal cointegrator 1 complex subunit 2
Csa1M589710.1	-0.293777	0.584474	0.540849	1.12532	1.4191	0.834627	ns		ns		ns		putative nuclease HARBI1
Csa1M596420.1	-0.501108	0.568474	-1.76753	-1.19905	-0.697942	-1.26642	**	N	ns		**	N	auxin-binding protein ABP19a-like
Csa1M597690.1	-0.053219	0.506194	0.656167	1.16236	1.21558	0.709387	**	P	ns		ns		protein TIFY 10A; jasmonate zim domain protein
Csa1M598330.1	-1.03639	-0.073232	-0.522936	-0.596168	0.440218	0.51345	ns		*	N	ns		alpha-aminoadipic semialdehyde synthase isoform X1 (LKR_SDH_like; SDH_N_domain)
Csa1M611290.1	-0.298191	0.292567	0.772358	1.06492	1.36312	1.07055	**	P	ns		*	P	cyanogenic beta-glucosidase
Csa1M616330.1	-0.100417	0.237426	-1.03608	-0.798652	-0.698235	-0.935661	**	N	ns		*	N	scarecrow-like protein 3
Csa1M616860.1	-0.51602	0.228632	0.27707	0.505702	1.02172	0.79309	**	P	*	N	**	P	NAD(P)-binding Rossmann-fold superfamily protein
Csa1M617370.1	-0.166263	0.000264	-1.01525	-1.01499	-0.848727	-0.848991	**	N	ns		ns		aminotransferase 1
Csa1M629040.1	-0.347377	-0.440709	-0.632523	-1.07323	-0.725854	-0.285145	**	N	*	N	ns		uncharacterized protein
Csa1M635920.1	0.271062	-0.611834	-0.618788	-1.23062	-1.50168	-0.88985	**	N	ns		*	N	protein FAF-like, chloroplastic
Csa1M642540.1	-0.406078	-0.136199	0.780688	0.64449	1.05057	1.18677	**	P	ns		ns		dnaJ protein homolog; seed maturation protein PM37
Csa1M662790.1	0.807662	0.542372	1.42713	1.9695	1.16184	0.619466	**	P	**	P	*	P	germin-like protein subfamily 1 member 17
Csa1M699560.1	-0.582719	-0.774992	0.636309	-0.138682	0.444037	1.21903	**	P	**	N	ns		ubiquinol oxidase 4, chloroplastic/chromoplastic (AOX)
Csa1M701380.1	-0.6326	0.038369	0.580749	0.619118	1.25172	1.21335	**	P	*	N	*	P	14 kDa zinc-binding protein isoform X2
Csa1M710160.1	-1.83917	-1.21386	-1.61915	-2.83301	-0.99384	0.220018	*	N	**	N	ns		cysteine proteinase inhibitor 5 (CY)
Csa2M000020.1	-0.106776	0.169408	0.748938	0.918346	1.02512	0.855714	**	P	ns		ns		oligouridylate-binding protein 1; auxin response factor 19 isoform X2
Csa2M000100.1	-0.032269	-0.141616	-1.31495	-1.45656	-1.42429	-1.28268	**	N	ns		ns		protein STRICTOSIDINE SYNTHASE-LIKE 4-like isoform X2
Csa2M000460.1	-0.100475	-0.344473	-0.995818	-1.34029	-1.23981	-0.895343	**	N	**	N	*	N	spermine oxidase
Csa2M000730.1	0.719597	0.455277	1.48972	1.945	1.2254	0.770121	**	P	ns		ns		acid phosphatase 1-like
Csa2M000790.1	-1.82195	-0.876057	-0.083397	-0.959454	0.862496	1.73855	ns		ns		ns		uncharacterized protein
Csa2M004690.1	1.04014	-0.32694	1.11626	0.789317	-0.250822	0.076118	ns		ns		ns		heat stress transcription factor C-1 (HSF_DNA-bind)
Csa2M004720.1	-1.90147	0.703189	3.31016	4.01335	5.91482	5.21163	**	P	*	N	*	P	multiprotein-bridging factor 1c
Csa2M007950.1	-0.391875	-0.118561	-1.21484	-1.3334	-0.941524	-0.822962	**	N	ns		ns		putative UDP-sugar transporter DDB_G0278631 isoform X1
Csa2M009470.1	1.16227	-0.240648	1.08749	0.846843	-0.315423	-0.074775	*	P	*	P	**	P	NADP-dependent glyceraldehyde-3-phosphate dehydrogenase isoform X2 (ALDH_F11_NP-GAPDH)
Csa2M009550.1	1.1958	0.029822	-0.543748	-0.513926	-1.70973	-1.73955	**	N	*	P	*	N	LIGHT-DEPENDENT SHORT HYPOCOTYLS 2
Csa2M011610.1	0.066864	0.105006	-1.05405	-0.949043	-1.01591	-1.12091	**	N	ns		ns		uncharacterized serine-rich protein
Csa2M013290.1	0.995383	0.820068	1.11882	1.93889	0.943505	0.123437	**	P	**	P	ns		acyl carrier protein 1, chloroplastic (PP-binding)
Csa2M028480.1	0.923803	0.95906	1.93653	2.89559	1.97178	1.01272	**	P	**	P	*	P	linoleate 9S-lipoxygenase 6-like
Csa2M028490.1	1.10794	1.39295	2.06672	3.45967	2.35173	0.958777	**	P	**	P	**	P	linoleate 9S-lipoxygenase 6-like
Csa2M028500.1	1.13991	0.871499	2.27801	3.14951	2.0096	1.1381	**	P	**	P	**	P	linoleate 9S-lipoxygenase 6-like
Csa2M033930.1	0.333942	-0.26827	-0.414545	-0.682814	-1.01676	-0.748487	*	N	ns		ns		universal stress protein A-like protein isoform X1
Csa2M034670.1	0.413615	0.468045	0.590892	1.05894	0.645322	0.177277	**	P	*	P	ns		uncharacterized protein (DUF538)
Csa2M036680.1	0.581142	-0.993282	-0.645286	-1.63857	-2.21971	-1.22643	**	N	ns		*	N	S-adenosylmethionine decarboxylase proenzyme-like
Csa2M036690.1	-0.184154	-0.968079	-0.878326	-1.84641	-1.66225	-0.694173	*	N	ns		ns		S-adenosylmethionine decarboxylase proenzyme-like
Csa2M047780.1	-0.819822	-1.12139	-1.75478	-2.87617	-2.05635	-0.934956	**	N	**	N	*	N	uncharacterized protein
Csa2M047785.1	-0.01747	-1.54805	-0.937899	-2.48595	-2.46848	-0.920429	*	N	ns		ns		uncharacterized protein
Csa2M048830.1	0.636058	0.673542	0.835583	1.50913	0.873067	0.199525	**	P	**	P	ns		CASP-like protein 2C1 (DUF588)
Csa2M060500.1	-2.12959	-1.2293	-4.31649	-5.54579	-3.4162	-2.1869	**	N	*	N	ns		oxysterol-binding protein-related protein 4B-like
Csa2M070310.1	-3.05084	-2.60267	4.89796	2.29529	5.34614	7.9488	ns		ns		ns		heat shock 70 kDa protein
Csa2M171960.1	0.875615	0.862816	3.08946	3.95227	3.07666	2.21384	**	P	**	P	**	P	Uncharacterized methyltransferase
Csa2M172460.1	0.829733	-2.13465	5.48459	3.34994	2.5202	4.65485	**	P	**	P	**	P	uncharacterized protein
Csa2M172480.1	0.788871	0.661889	2.57373	3.23561	2.44674	1.78485	**	P	*	P	ns		Uncharacterized methyltransferase
Csa2M176190.1	-0.962943	-1.08416	1.30869	0.224529	1.18747	2.27163	*	P	ns		ns		repetitive proline-rich cell wall protein 3-like
Csa2M176690.1	0.249629	-0.470775	-1.48416	-1.95494	-2.20457	-1.73379	**	N	**	P	**	N	repetitive proline-rich cell wall protein 3-like
Csa2M234510.1	0.519489	-0.762059	-2.27231	-3.03437	-3.55385	-2.7918	**	N	*	P	**	N	probable carboxylesterase 12; gibberellin receptor GID1
Csa2M237150.1	0.101093	0.732898	0.276841	1.00974	0.908646	0.175748	ns		ns		ns		CCG-binding protein 1
Csa2M252100.1	1.06191	1.97226	-0.864241	1.10802	0.046106	-1.92615	ns		ns		ns		uncharacterized protein
Csa2M264570.1	-0.4946	0.288773	0.789563	1.07834	1.57294	1.28416	*	P	ns		ns		chaperone protein dnaJ 11, chloroplastic-like
Csa2M270210.1	0.356834	0.312776	0.70322	1.016	0.659162	0.346386	*	P	ns		ns		protein EARLY-RESPONSIVE TO DEHYDRATION 7, chloroplastic
Csa2M277000.1	0.242016	0.429198	1.08904	1.51824	1.27623	0.847029	**	P	ns		ns		uncharacterized protein
Csa2M286460.1	-0.391276	0.134991	0.523486	0.658477	1.04975	0.914762	**	P	ns		ns		uncharacterized protein (LINES C)
Csa2M287170.1	0.916183	-0.111176	2.08948	1.9783	1.06212	1.17329	**	P	ns		*	P	uncharacterized protein
Csa2M292240.1	-0.057582	0.780528	1.22802	2.00855	2.06614	1.28561	**	P	ns		ns		B3 domain-containing transcription factor VRN1-like
Csa2M293360.1	-0.381474	0.293096	0.388937	0.682034	1.06351	0.770411	*	P	ns		ns		Patatin-like protein
Csa2M338830.1	-0.270717	0.327211	0.414899	0.74211	1.01283	0.685615	*	P	ns		ns		NAC domain-containing protein 2
Csa2M346080.1	0.58942	-0.022529	1.30605	1.28352	0.694103	0.716632	**	P	**	P	**	P	GDSL esterase/lipase EXL3
Csa2M348170.1	-0.514607	-0.029076	0.660041	0.630964	1.14557	1.17465	**	P	ns		ns		ganglioside-induced differentiation-associated-protein 2
Csa2M349090.1	0.548189	0.101853	1.01489	1.11675	0.568558	0.466705	**	P	*	P	ns		ethylene-responsive transcription factor ESR1 (AP2)
Csa2M350480.1	-0.284236	0.198034	0.567188	0.765222	1.04946	0.851424	**	P	ns		*	P	cyclin-dependent kinase G-2-like
Csa2M351640.1	-1.76973	-0.584426	0.527542	-0.056884	1.71284	2.29727	**	P	**	N	**	N	heat shock factor protein HSF30-like
Csa2M351650.1	-0.478237	-0.590829	-0.8143	-1.40513	-0.926892	-0.336063	**	N	**	N	ns		glutaredoxin-C6-like isoform X2 (Thioredoxin_like)
Csa2M352930.1	-0.606001	0.471612	0.162904	0.634516	1.24052	0.768905	**	P	ns		**	P	branched-chain-amino-acid aminotransferase 2
Csa2M357340.1	-1.09228	-0.286775	-0.593869	-0.880644	0.211641	0.498415	ns		**	N	ns		calmodulin-like protein (EFh)
Csa2M357860.1	-0.504733	-1.21073	-0.264433	-1.47517	-0.970434	0.240301	ns		*	N	ns		calmodulin-like protein (EFh)
Csa2M360780.1	0.153385	0.456532	0.653038	1.10957	0.956186	0.499653	**	P	ns		ns		allene oxide synthase 1, chloroplastic
Csa2M361410.1	-0.390899	-0.234888	1.76772	1.53283	1.92373	2.15862	**	P	ns		ns		uncharacterized protein
Csa2M362450.1	2.31925	-0.835265	-0.505866	-1.34113	-3.66038	-2.82511	**	N	ns		**	N	Cytokinin dehydrogenase 5
Csa2M363020.1	-0.945404	-0.172007	0.619507	0.4475	1.3929	1.56491	**	P	**	N	**	P	purple acid phosphatase 2-like
Csa2M363570.1	-1.3235	-0.074387	0.021554	-0.052833	1.27067	1.34506	**	P	**	N	**	N	Cysteine protease
Csa2M370570.1	-1.60273	0.042132	-1.0194	-0.977267	0.625465	0.583333	ns		*	N	*	N	beta carbonic anhydrase 5, chloroplastic-like isoform X2 (beta_CA_cladeB)
Csa2M374610.1	0.700031	0.246549	-0.789499	-0.54295	-1.24298	-1.48953	ns		ns		ns		uncharacterized protein
Csa2M374650.1	-0.364668	-0.449127	1.06394	0.61481	0.979478	1.4286	**	P	*	N	ns		protein NRT1/ PTR FAMILY 1.2-like isoform X (MFS)
Csa2M375780.1	-0.274708	-0.057763	0.863566	0.805803	1.08051	1.13827	**	P	ns		ns		serine/threonine-protein kinase AFC3-like
Csa2M381690.1	0.234175	0.502726	1.26996	1.77268	1.53851	1.03578	**	P	ns		ns		probable sugar phosphate/phosphate translocator
Csa2M404730.1	-0.523243	-1.13464	-0.976232	-2.11088	-1.58763	-0.452989	**	N	**	N	**	N	probable LL-diaminopimelate aminotransferase, chloroplastic
Csa2M416080.1	-0.591239	-0.744707	-0.64062	-1.38533	-0.794088	-0.049381	**	N	**	N	ns		protein NRT1/ PTR FAMILY 6.4; nitrate transporter; (PTR2)
Csa2M418950.1	-0.531994	-1.21819	0.347807	-0.870383	-0.338389	0.8798	ns		**	N	ns		septum-promoting GTP-binding protein 1 (P-loop_NTPase)
Csa2M420990.1	-1.88062	0.07545	-1.86348	-1.78803	0.092593	0.017143	ns		ns		ns		isocitrate lyase (ICL_PEPM)
Csa2M423560.1	0.095743	0.157563	1.4948	1.65236	1.55662	1.39906	*	P	ns		ns		Zinc finger protein CONSTANS-LIKE
Csa2M425770.1	-0.439609	-0.387966	0.890189	0.502223	0.941833	1.3298	**	P	ns		ns		maternal effect embryo arrest 59
Csa2M435520.1	-0.792719	-0.26706	0.338488	0.071428	0.864147	1.13121	**	P	**	N	*	P	cytochrome P450 89A2-like(PLN00168)
Csa2M437130.1	-0.240354	0.816544	0.783662	1.60021	1.84056	1.02402	**	P	ns		**	P	S-norcoclaurine synthase-like isoform 1
Csa3M002300.1	-0.340652	0.52683	0.533687	1.06052	1.40117	0.874339	**	P	ns		*	P	cancer-related nucleoside-triphosphatase-like
Csa3M002800.1	1.28449	0.80483	0.686199	1.49103	0.206539	-0.598291	*	P	**	P	ns		flavanone 3-hydroxylase (DIOX_N; 2OG-FeII_Oxy)
Csa3M002840.1	-0.166647	0.574754	0.616287	1.19104	1.35769	0.782934	**	P	ns		*	P	endoglucanase 1-like
Csa3M002890.1	-0.878912	0.199875	0.345182	0.545056	1.42397	1.22409	**	P	ns		**	P	methionine gamma-lyase-like
Csa3M009550.1	-1.75486	-0.708009	-3.06308	-3.77109	-2.01622	-1.30821	**	N	**	N	ns		glycine-rich cell wall structural protein 2-like
Csa3M011620.1	0.172318	0.569457	0.50118	1.07064	0.898319	0.328862	ns		ns		ns		transcription factor MYC2-like
Csa3M014360.1	0.041662	0.815565	1.7185	2.53406	2.4924	1.67684	**	P	ns		ns		P450; beta-amyrin 11-oxidase-like isoform X1
Csa3M015360.1	0.053519	0.446306	1.72967	2.17598	2.12246	1.67615	**	P	ns		ns		Cytochrome P450 88D6; beta-amyrin 11-oxidase-like isoform X1; ent-kaurenoic acid oxidase 1
Csa3M015890.1	-0.350062	0.079576	0.691451	0.771027	1.12109	1.04151	**	P	ns		*	P	type I inositol 1,4,5-trisphosphate 5-phosphatase 2-like
Csa3M016920.1	-0.208931	0.136869	-1.9035	-1.76663	-1.5577	-1.69457	**	N	ns		ns		phosphoglycolate phosphatase-like
Csa3M017320.1	-0.776222	1.13365	0.432985	1.56664	2.34286	1.20921	*	P	ns		ns		ethylene-responsive transcription factor 1A-like
Csa3M018320.1	-0.425846	0.687227	0.090078	0.777305	1.20315	0.515925	ns		ns		ns		ethylene-responsive transcription factor 6-like
Csa3M020080.1	-1.62814	-0.341879	5.07865	4.73677	6.36491	6.70679	**	P	ns		ns		Mitochondrial small heat shock protein
Csa3M020090.1	-1.80341	-0.725097	5.26475	4.53966	6.34307	7.06816	**	P	*	N	*	P	Mitochondrial small heat shock protein
Csa3M021130.1	-2.44545	-0.868527	-2.6871	-3.55563	-1.11018	-0.241652	**	N	**	N	ns		(-)-germacrene D synthase-like (Terpene_cyclase_plant_C1)
Csa3M026160.1	0.12311	0.846105	1.48799	2.3341	2.21099	1.36488	**	P	ns		ns		uncharacterized protein
Csa3M026660.1	-1.66701	2.65075	-2.97754	-0.326783	1.34023	-1.31052	*	N	*	N	**	N	14 kDa proline-rich protein DC2.15-like (HPS_like)
Csa3M026690.1	0.935757	0.821622	0.951349	1.77297	0.837215	0.015592	**	P	**	P	*	P	putative lipid-binding protein AIR1B
Csa3M027190.1	0.857617	0.095841	1.20622	1.30206	0.444444	0.348602	**	P	*	P	*	P	uncharacterized protein
Csa3M041370.1	0.850367	0.971986	3.66822	4.6402	3.78984	2.81785	**	P	**	P	**	P	(-)-germacrene D synthase-like
Csa3M041380.1	1.02423	1.43139	3.90817	5.33956	4.31533	2.88394	**	P	**	P	**	P	terpene synthase
Csa3M044530.1	-0.234799	0.175458	0.711062	0.88652	1.12132	0.945861	**	P	ns		ns		uncharacterized protein
Csa3M078280.1	-0.330425	0.188967	-1.26178	-1.07282	-0.742392	-0.93136	**	N	ns		ns		early nodulin-like protein 3
Csa3M078800.1	-2.10659	-0.217302	0.074462	-0.14284	1.96375	2.18106	**	P	**	N	**	N	thiamine thiazole synthase, chloroplastic-like
Csa3M081900.1	-1.24937	0.693364	-0.258454	0.43491	1.68428	0.990917	ns		ns		*	P	calcium-binding protein PBP1-like
Csa3M099650.1	-0.71125	0.24063	0.329128	0.569758	1.28101	1.04038	**	P	ns		*	P	putative wound-responsive protein
Csa3M099690.1	0.40561	-0.945781	0.123845	-0.821936	-1.22755	-0.281765	ns		ns		ns		uncharacterized protein
Csa3M119240.1	-1.20937	-0.363395	-0.666458	-1.02985	0.17952	0.542915	ns		*	N	ns		homeobox-leucine zipper protein ATHB-12 (homeodomain)
Csa3M119700.1	0.0285	0.420099	1.16357	1.58367	1.55517	1.13507	ns		ns		ns		probable WRKY transcription factor 46
Csa3M122460.1	-0.255086	0.500552	0.270402	0.770954	1.02604	0.525487	**	P	ns		ns		uncharacterized protein
Csa3M132000.1	-0.938683	0.22647	0.415037	0.641507	1.58019	1.35372	**	P	ns		*	P	uncharacterized protein
Csa3M145780.1	0.783028	-0.364845	1.71816	1.35331	0.570285	0.93513	*	P	ns		ns		early light-induced protein 1, chloroplastic
Csa3M149380.1	1.04428	-0.721095	0.001045	-0.720051	-1.76433	-1.04323	**	P	ns		**	N	protein FANTASTIC FOUR 4
Csa3M151500.1	0.205637	1.26582	1.44653	2.71235	2.50672	1.24089	**	P	*	P	ns		CASP-like protein 6-like
Csa3M159420.1	-0.601107	-0.286524	-1.35086	-1.63738	-1.03628	-0.749752	**	N	*	N	ns		uncharacterized protein
Csa3M166310.1	0.583512	0.365275	-0.558853	-0.193578	-0.77709	-1.14237	**	N	**	P	ns		probable N-acetyltransferase HLS1 (Acetyltransf_1)
Csa3M167380.1	0.567216	0.263373	0.813313	1.07669	0.50947	0.246097	**	P	*	P	ns		calmodulin-A (EFh)
Csa3M168940.1	-0.215412	-0.215554	1.37353	1.15797	1.37338	1.58894	**	P	ns		ns		transcription factor MYB108
Csa3M171860.1	1.20612	2.04409	4.29471	6.33881	5.13269	3.0886	**	P	**	P	**	P	MLP-like protein 34-like
Csa3M171870.1	1.1712	0.689914	4.12775	4.81767	3.64647	2.95655	**	P	**	P	**	P	MLP-like protein 34-like
Csa3M172370.1	-0.590726	-0.4276	-1.14111	-1.56871	-0.977981	-0.55038	**	N	*	N	ns		MLP-like protein 28
Csa3M172920.1	-0.629048	-0.112852	0.783578	0.670726	1.29977	1.41263	**	P	ns		ns		70 kDa peptidyl-prolyl isomerase-like
Csa3M179130.1	-1.13506	-0.320838	-1.11736	-1.4382	-0.303139	0.017699	**	N	**	N	ns		MADS-box transcription factor 6-like
Csa3M179160.1	0.026519	-0.314664	-1.55376	-1.86843	-1.89495	-1.58028	**	N	ns		ns		MADS-box protein SOC1-like isoform X3
Csa3M181940.1	0.521604	0.640184	0.531231	1.17141	0.649811	0.009627	ns		ns		ns		heat stress transcription factor B-2b-like
Csa3M181960.1	-0.114375	0.576555	0.682473	1.25903	1.3734	0.796848	ns		ns		ns		uncharacterized protein
Csa3M183950.1	-1.88638	-2.68182	6.56563	3.88381	5.77019	8.45201	**	P	*	N	*	P	heat shock protein 83-like
Csa3M331330.1	-0.79459	-0.002913	0.247347	0.244434	1.03903	1.04194	**	P	**	N	**	P	MLP-like protein 28-like
Csa3M345380.1	-0.381061	-1.02841	1.12982	0.10141	0.482471	1.51088	**	P	*	N	ns		double-stranded RNA-binding protein 3 isoform X3 (DSRM)
Csa3M435530.1	-0.980204	-0.526204	0.102242	-0.423962	0.556241	1.08245	ns		ns		ns		uncharacterized protein
Csa3M483770.1	-0.409665	0.444203	0.298915	0.743118	1.15278	0.70858	ns		ns		ns		uncharacterized protein
Csa3M512980.1	0.392341	1.4687	-1.35061	0.118086	-0.274255	-1.74295	ns		ns		ns		rRNA intron-encoded homing endonuclease
Csa3M567830.1 3	0.444636	0.319952	-0.746239	-0.426287	-0.870923	-1.19087	**	N	**	P	ns		squamosa promoter-binding-like protein 13A (SBP)
Csa3M585860.1	-0.193344	0.341531	0.906711	1.24824	1.44159	1.10006	**	P	ns		ns		DCD (Development and Cell Death) domain protein
Csa3M598910.1	0.388981	-0.344596	1.21308	0.868488	0.479507	0.824103	ns		ns		ns		GA-like protein ; light-regulated protein
Csa3M600020.1	1.01268	0.647019	0.588867	1.23589	0.223204	-0.423815	*	P	**	P	ns		chalcone synthase 2 (CHS_like)
Csa3M624580.1	0.395678	-0.29505	-0.661128	-0.956178	-1.35186	-1.05681	**	N	ns		ns		uncharacterized protein
Csa3M645940.1	0.207188	0.349645	0.807186	1.15683	0.949643	0.599998	*	P	ns		ns		protein TIFY 10c-like
Csa3M646010.1	-1.51633	-0.000372	-0.755446	-0.755818	0.760513	0.760886	ns		*	N	*	N	auxin-repressed 12.5 kDa protein-like (Auxin_repressed:)
Csa3M695850.1	-1.21538	-1.13641	0.202209	-0.9342	0.281183	1.41759	ns		*	N	ns		uncharacterized protein
Csa3M698490.1	-0.227593	0.011784	0.892051	0.903834	1.13143	1.11964	**	P	**	N	**	P	cytochrome P450 705A5-like
Csa3M710780.1	-0.430291	0.204938	0.452709	0.657647	1.08794	0.883	*	P	ns		ns		chaperone protein dnaJ 8, chloroplastic-like
Csa3M710870.1	0.451686	1.45901	0.94706	2.40607	1.95438	0.495374	ns		ns		ns		probable WRKY transcription factor 40-like
Csa3M727990.1	-0.569979	0.225609	1.49578	1.72138	2.29136	2.06575	**	P	ns		ns		WRKY transcription factor
Csa3M730940.1	-0.82446	-0.38451	0.283563	-0.100947	0.723513	1.10802	ns		ns		ns		PEBP (phosphatidylethanolamine-binding protein) family protein
Csa3M730980.1	0.40326	-0.769387	-0.872731	-1.64212	-2.04538	-1.27599	**	N	*	P	**	N	pyruvate decarboxylase isozyme 2-like
Csa3M731730.1	-0.825064	0.174771	0.415705	0.590476	1.41554	1.24077	*	P	ns		ns		probable envelope ADP,ATP carrier protein, chloroplastic-like
Csa3M732400.1	0.708611	0.009633	1.00844	1.01807	0.309462	0.299829	**	P	*	P	*	P	glycerol-3-phosphate 2-O-acyltransferase 6
Csa3M732560.1	-0.4344	0.234651	0.690838	0.925489	1.35989	1.12524	**	P	ns		*	P	OTU domain-containing protein
Csa3M732680.1	-1.27343	0.119527	1.08079	1.20031	2.47374	2.35421	**	P	**	N	**	P	PAR1 protein
Csa3M733920.1	-0.649615	-0.97069	1.73496	0.764273	1.41389	2.38458	**	P	**	N	ns		delta-1-pyrroline-5-carboxylate synthase-like isoform X1 (AAK_P5CS_ProBA; ALDH_F18-19_ProA-GPR)
Csa3M734290.1	-0.344865	-0.15317	0.901524	0.748354	1.09322	1.24639	**	P	*	N	ns		putative E3 ubiquitin-protein ligase XBAT31
Csa3M736740.1	1.15353	-0.52845	0.901244	0.372794	-0.780731	-0.252282	ns		ns		*	P	protein REVEILLE 8-like isoform X2 (SANT)
Csa3M739050.1	-0.978208	-0.594562	0.338482	-0.25608	0.722128	1.31669	ns		*	N	ns		uncharacterized protein (Senescence_reg)
Csa3M741330.1	-0.340302	-0.393596	0.974638	0.581043	0.921345	1.31494	**	P	**	N	ns		probable xyloglucan endotransglucosylase/hydrolase protein 32 (LamG)
Csa3M743950.1	-1.21238	0.377696	0.067326	0.445022	1.6574	1.2797	**	P	*	N	**	P	thaumatin-like protein 1-like
Csa3M748220.1	0.167946	0.244068	0.85308	1.09715	0.929202	0.685134	**	P	ns		ns		homeobox-leucine zipper protein ATHB-22-like isoform X1
Csa3M748780.1	-1.65081	-0.75547	0.404507	-0.350963	1.29985	2.05532	*	P	*	N	ns		uncharacterized protein
Csa3M776310.1	-0.837936	-0.563696	0.998259	0.434563	1.2725	1.8362	*	P	ns		ns		uncharacterized protein
Csa3M778180.1	-0.286695	0.388187	3.31814	3.70633	3.99302	3.60484	**	P	ns		ns		uncharacterized protein
Csa3M778270.1	-0.510634	0.779896	1.25261	2.03251	2.54314	1.76325	**	P	ns		**	P	secoisolariciresinol dehydrogenase-like
Csa3M778290.1	-0.301387	0.837513	1.31625	2.15376	2.45515	1.61764	**	P	ns		ns		zerumbone synthase-like; tropinone reductase-like 1
Csa3M779010.1	-0.154816	0.917068	0.465489	1.38256	1.53737	0.620305	ns		ns		ns		protein YLS9-like
Csa3M779015.1	0.001641	0.992863	0.288518	1.28138	1.27974	0.286876	ns		ns		ns		uncharacterized protein
Csa3M781050.1	-0.829407	0.617326	0.572136	1.18946	2.01887	1.40154	*	P	ns		ns		nudix hydrolase 26, chloroplastic-like
Csa3M792060.1	-0.90149	-0.427027	2.50355	2.07653	2.97802	3.40504	**	P	ns		ns		serine/arginine-rich SC35-like splicing factor SCL33 isoform X2
Csa3M809420.1 3	0.705603	0.376071	-0.429405	-0.053334	-0.758937	-1.13501	**	N	**	P	ns		squamosa promoter-binding-like protein 9 (SBP)
Csa3M810510.1	0.676384	0.551635	0.746341	1.29798	0.621592	0.069958	**	P	**	P	ns		transcription factor bHLH130 (HLH)
Csa3M812790.1	-0.839824	0.53517	0.189623	0.724792	1.56462	1.02945	ns		ns		ns		uncharacterized protein
Csa3M820480.1	-0.661807	0.95695	0.159289	1.11624	1.77805	0.821096	**	P	ns		**	P	sigma factor binding protein 2, chloroplastic
Csa3M829250.1	1.24882	1.62863	3.14508	4.77371	3.5249	1.89626	**	P	**	P	**	P	alpha-dioxygenase 1-like
Csa3M844900.1	-0.484025	0.190577	0.5028	0.693377	1.1774	0.986825	**	P	ns		**	P	HNH endonuclease
Csa3M848246.1	0.629154	2.56841	-1.96972	0.598695	-0.030459	-2.59887	ns		ns		ns		uncharacterized protein
Csa3M848247.1	1.82471	2.28097	-1.76172	0.519249	-1.30546	-3.58643	ns		ns		ns		uncharacterized protein
Csa3M852470.1	-1.92078	-0.696842	-1.17806	-1.8749	0.045884	0.742726	ns		**	N	ns		NAC domain-containing protein 72-like isoform X2 (NAM)
Csa3M852640.1	-1.81998	-0.501371	-0.10544	-0.606812	1.21317	1.71454	**	N	**	N	**	N	cytochrome P450 CYP82D47-like (P450)
Csa3M859660.1	-0.443071	-0.171247	0.927593	0.756346	1.19942	1.37067	**	P	ns		ns		tubby-like F-box protein 5
Csa3M859670.1	-1.42988	-0.609414	-0.074344	-0.683759	0.746117	1.35553	ns		*	N	ns		uncharacterized protein
Csa3M859700.1	0.630425	-0.390801	1.07743	0.686631	0.056206	0.447008	**	P	*	P	**	P	mannan endo-1,4-beta-mannosidase 7-like
Csa3M865390.1	0.350611	0.013164	-0.881302	-0.868138	-1.21875	-1.23191	**	N	ns		ns		protein WALLS ARE THIN 1-like; Auxin-induced protein 5NG4
Csa3M865440.1 3	-1.56492	0.469485	-1.65003	-1.18054	0.384379	-0.085106	*	N	*	N	**	N	floral homeotic protein DEFICIENS (MADS-box)
Csa3M872760.1 3	-0.41168	-0.246577	-0.772238	-1.01882	-0.607136	-0.360558	**	N	**	N	ns		receptor protein kinase CLAVATA1 (LRRNT_2; LRR_RI; PKc_like)
Csa3M878800.1	0.065377	0.629245	0.796719	1.42596	1.36059	0.731342	**	P	ns		ns		transcription factor HY5-like
Csa3M880025.1	-1.66684	0.236881	-0.14117	0.095711	1.76256	1.52567	*	N	*	N	*	P	uncharacterized protein
Csa3M880030.1	-0.756893	-0.027706	0.430906	0.4032	1.16009	1.1878	*	P	ns		ns		RING finger and CHY zinc finger domain-containing protein 1-like
Csa3M880040.1	-1.18216	-0.25732	0.359405	0.102085	1.28425	1.54157	*	P	*	N	ns		uncharacterized protein
Csa3M882970.1	0.161786	0.314902	0.968896	1.2838	1.12201	0.80711	**	P	ns		ns		cation transport regulator-like protein 2-like
Csa3M889770.1	-0.652278	-0.024486	0.402555	0.378069	1.03035	1.05483	*	P	ns		ns		protein EXORDIUM-like
Csa3M894470.1	-0.908111	-0.579643	0.421802	-0.15784	0.750271	1.32991	**	P	**	N	*	N	amino acid permease 6
Csa3M894480.1	-1.41946	-0.455405	-0.128502	-0.583907	0.835549	1.29095	**	N	**	N	**	N	amino acid permease 6-like (SLC5-6-like_sbd)
Csa3M903540.1 3	-0.70814	-0.518148	0.850424	0.332276	1.04042	1.55856	**	P	**	N	**	P	beta-amyrin 11-oxidase-like; Ent-kaurenoic acid oxidase 2
Csa3M903550.1 3	-0.332169	-0.117768	0.764837	0.647069	0.979238	1.09701	**	P	**	N	*	P	beta-amyrin 11-oxidase-like
Csa3M912950.1	-1.89749	-0.283729	1.00624	0.72251	2.62	2.90373	**	P	*	N	*	P	bax inhibitor 1-like
Csa4M000600.1	-0.62343	0.245857	0.512344	0.758201	1.38163	1.13577	**	P	ns		*	P	probable zinc metallopeptidase EGY3, chloroplastic (S2P-M50)
Csa4M003620.1	-2.08987	-0.738512	-0.762829	-1.50134	0.588533	1.32705	ns		**	N	*	N	universal stress protein A-like protein (USP_Like)
Csa4M003670.1	-1.82202	-0.130227	-0.595024	-0.725251	1.09677	1.227	ns		*	N	*	N	calvin cycle protein CP12-2, chloroplastic (CP12)
Csa4M006070.1	0.958677	1.39051	3.31314	4.70366	3.74498	2.35447	**	P	**	P	**	P	palmitoyl-monogalactosyldiacylglycerol delta-7 desaturase, chloroplastic-like (membrane-FADS-like)
Csa4M006080.1	0.813194	1.17482	3.5351	4.70993	3.89673	2.72191	ns		**	P	*	P	palmitoyl-monogalactosyldiacylglycerol delta-7 desaturase, chloroplastic-like (membrane-FADS-like)
Csa4M006090.1	0.470916	0.600483	3.40138	4.00186	3.53094	2.93046	**	P	ns		ns		palmitoyl-monogalactosyldiacylglycerol delta-8 desaturase, chloroplastic-like (Delta9-FADS-like)
Csa4M006100.1	0.72516	-0.005218	3.13266	3.12745	2.40229	2.4075	**	P	ns		ns		palmitoyl-monogalactosyldiacylglycerol delta-8 desaturase, chloroplastic-like (Delta9-FADS-like)
Csa4M016510.1	0.35542	0.332951	2.80808	3.14103	2.78561	2.45266	**	P	ns		ns		salutaridinol 7-O-acetyltransferase-like (condensation)
Csa4M025120.1	-1.30296	-0.933801	0.262487	-0.671314	0.631651	1.56545	ns		**	N	ns		glycine-rich cell wall structural protein 2
Csa4M028470.1	-1.42698	-1.27959	-4.50678	-5.78637	-4.3594	-3.0798	**	N	**	N	**	N	probable trehalose-phosphate phosphatase J-like (trehalose ppase)
Csa4M031000.1	0.219137	-0.17972	-0.831103	-1.01082	-1.22996	-1.05024	**	N	ns		ns		inositol-3-phosphate synthase-like (PLN02438)
Csa4M045040.1	-1.464	0.218123	-0.488452	-0.27033	1.19367	0.975544	ns		ns		ns		dehydrin DHN1 (dehydrin)
Csa4M046600.1	-0.58642	-0.480269	0.627501	0.147232	0.733652	1.21392	**	P	**	N	ns		uncharacterized protein
Csa4M056600.1	0.040057	0.33711	0.944766	1.28188	1.24182	0.90471	*	P	ns		ns		abscisic acid 8'-hydroxylase 1-like (P450)
Csa4M056620.1	-0.279354	-0.49548	-0.782673	-1.27815	-0.998799	-0.503319	**	N	**	N	ns		ABC transporter G family member 14 (P-loop_NTPase; ABC2_membrane)
Csa4M056740.1	0.666825	-0.797441	1.14554	0.3481	-0.318725	0.478716	ns		ns		*	P	uncharacterized protein
Csa4M082440.1	1.41834	-0.018105	3.63348	3.61537	2.19703	2.21514	**	P	**	P	**	P	pathogen-related protein-like
Csa4M124910.1	-0.991554	-0.633779	-0.523421	-1.1572	-0.165647	0.468133	ns		ns		ns		zinc finger protein CONSTANS-LIKE 2
Csa4M126480.1 3	-1.2316	-0.352754	-0.899341	-1.25209	-0.020492	0.332263	**	N	**	N	**	N	truncated transcription factor CAULIFLOWER D isoform X2 (K-box)
Csa4M126990.1 3	-1.37071	-0.092527	-1.50975	-1.60227	-0.231562	-0.139035	**	N	**	N	**	N	developmental protein SEPALLATA 2-like (K-box)
Csa4M141240.1	1.81647	2.87001	1.56146	4.43147	2.615	-0.25501	*	P	**	P	ns		uncharacterized protein (nsLTP2)
Csa4M146240.1	0.983221	0.971498	1.96329	2.93479	1.95157	0.980069	**	P	**	P	*	P	non-specific lipid-transfer protein 2-like (AAI LTSS)
Csa4M152270.1	-0.494269	0.143531	0.364097	0.507628	1.0019	0.858366	**	P	ns		ns		uncharacterized protein
Csa4M188940.1	0.048499	-1.21848	-3.3872	-4.60568	-4.65418	-3.4357	**	N	*	P	*	N	uncharacterized protein
Csa4M190020.1	0.455402	0.641113	1.48685	2.12797	1.67257	1.03145	**	P	**	P	ns		spermidine hydroxycinnamoyl transferase-like (condensation)
Csa4M242880.1	-0.483789	-0.342791	0.699813	0.357022	0.840812	1.1836	*	P	ns		ns		uncharacterized protein
Csa4M243140.1	0.980433	2.35541	-1.54681	0.808603	-0.171831	-2.52724	ns		ns		ns		uncharacterized protein
Csa4M279810.1	-0.16146	0.077233	1.62626	1.70349	1.86495	1.78771	**	P	ns		ns		beta-D-glucosyl crocetin beta-1,6-glucosyltransferase-like (glycosyltransferase GTB type)
Csa4M279820.1	-0.521523	-0.210669	2.01277	1.8021	2.32362	2.53429	**	P	**	N	**	P	beta-D-glucosyl crocetin beta-1,6-glucosyltransferase-like (glycosyltransferase GTB type)
Csa4M294940.1	0.320441	0.608136	1.67683	2.28497	1.96453	1.35639	**	P	ns		ns		uncharacterized protein (FUSC 2)
Csa4M296280.2	-0.83431	-0.03823	1.04194	1.00371	1.83802	1.87625	**	P	ns		ns		ultraviolet-B receptor UVR8-like isoform X5 (RCC1 2; RCC1 2; RCC1)
Csa4M303040.1	0.15246	-0.401657	-1.04223	-1.44389	-1.59635	-1.19469	**	N	ns		ns		protein NRT1/ PTR FAMILY 5.6 (MFS); putative peptide/nitrate transporter
Csa4M303700.1	-0.330537	-0.547897	1.59239	1.04449	1.37503	1.92293	*	P	ns		ns		17.6 kDa class I heat shock protein 3-like (ACD ScHsp26 like)
Csa4M309180.1	-0.241789	-0.033527	1.23175	1.19822	1.44001	1.47354	**	P	ns		ns		vacuolar cation/proton exchanger 1-like (Na Ca ex)
Csa4M311230.1	-1.37419	-0.784696	-1.47813	-2.26282	-0.88863	-0.103934	*	N	ns		ns		protein EMB-1-like
Csa4M312830.1	-0.105101	0.271118	1.15205	1.42317	1.52827	1.25715	**	P	ns		ns		gamma-interferon-inducible lysosomal thiol reductase (GILT)
Csa4M325520.1	0.487274	0.468363	1.57347	2.04184	1.55456	1.0862	**	P	ns		ns		wound-induced protein 1
Csa4M326550.1	0.418898	0.097949	0.919722	1.01767	0.598773	0.500824	**	P	*	P	ns		alanine--glyoxylate aminotransferase 2 homolog 2, mitochondrial-like (OAT_like)
Csa4M338955.1	-0.250083	-0.432158	1.28903	0.856875	1.10696	1.53912	*	P	ns		ns		apoptosis-enhancing nuclease isoform X2; RNA exonuclease 4-like
Csa4M338960.1	-0.151944	-0.199408	0.913899	0.714491	0.866435	1.06584	**	P	ns		ns		apoptosis-enhancing nuclease isoform X1; RNA exonuclease 4-like
Csa4M358770.1	-2.59158	0.731237	-2.50897	-1.77774	0.813849	0.082612	ns		*	N	**	N	floral homeotic protein PMADS 2 isoform X2 (K-box)
Csa4M365050.1	0.349173	-0.674552	-2.1592	-2.83375	-3.18292	-2.50837	**	N	ns		ns		WAT1-related protein At1g44800-like (EamA)
Csa4M377740.1	-0.187431	-0.076394	0.882572	0.806178	0.993608	1.07	**	P	ns		ns		serine hydroxymethyltransferase 7-like
Csa4M500830.1	-1.01499	-0.776624	-0.144468	-0.921092	0.093902	0.870527	ns		**	N	ns		protein PHLOEM PROTEIN 2-LIKE A1-like (PP2)
Csa4M501830.1	-1.76895	-0.143909	0.373908	0.229998	1.99895	2.14285	**	P	*	N	*	P	protein PHLOEM PROTEIN 2-LIKE A4-like (PP2)
Csa4M614200.1	-0.407977	-0.471492	0.979775	0.508283	0.916259	1.38775	ns		ns		ns		uncharacterized protein
Csa4M617410.1	-0.720086	-0.07528	-1.63059	-1.70587	-0.985781	-0.910502	**	N	ns		ns		UDP-glycosyltransferase 82A1
Csa4M618500.1	-1.02251	-0.114098	-0.901771	-1.01587	0.006638	0.120736	ns		ns		ns		anthocyanidin 3-O-glucosyltransferase 2-like (Glycosyltransferase_GTB_type)
Csa4M621220.1	-0.116068	-0.945388	-0.465611	-1.411	-1.29493	-0.349543	**	N	*	N	ns		cytochrome P450 (P450)
Csa4M625060.1	1.06382	0.889145	2.39323	3.28237	2.21855	1.32941	**	P	*	P	ns		ctenidin-3-like; cold and drought-regulated protein CORA-like; glycine-rich cell wall structural protein
Csa4M639050.1	-0.314295	0.28159	0.734329	1.01592	1.33021	1.04862	**	P	ns		**	P	S9 Tyrosyl aminopeptidase (peptidase S9)
Csa4M639800.1	0.803468	-0.896899	-0.374772	-1.27167	-2.07514	-1.17824	**	N	ns		*	N	abscisic acid 8'-hydroxylase 4-like (P450)
Csa4M639870.1	-0.043939	0.743038	1.97826	2.7213	2.76524	2.0222	**	P	ns		ns		uncharacterized protein (lipase 3)
Csa4M639890.1	-0.344516	0.448566	2.7638	3.21237	3.55688	3.10832	**	P	ns		ns		uncharacterized protein (lipase 4)
Csa4M642370.1	-0.135044	-0.55993	1.50881	0.948883	1.08393	1.64386	*	P	ns		ns		elongation factor
Csa4M642380.1	-0.80266	0.008629	-1.01369	-1.00506	-0.202397	-0.211026	**	N	ns		ns		40S ribosomal protein S29-like
Csa4M642430.1	0.413141	-0.446284	-0.754442	-1.20073	-1.61387	-1.16758	**	N	ns		*	N	LOB domain-containing protein 39-like (DUF260)
Csa4M642460.1	-1.19744	0.772073	-0.306416	0.465657	1.6631	0.891025	ns		ns		*	P	Zinc-finger protein 10 (zf-C2H2 6)
Csa4M644120.1	-1.44111	-0.198653	-0.59355	-0.792203	0.648908	0.847561	ns		**	N	*	N	serine carboxypeptidase-like 1 isoform X1 (Peptidase_S10)
Csa4M645880.1	0.068434	0.283586	0.876288	1.15987	1.09144	0.807854	**	P	ns		ns		core-2/I-branching beta-1,6-N-acetylglucosaminyltransferase family protein (branch)
Csa4M646340.1	-1.43758	-0.26173	2.82009	2.55836	3.99594	4.25767	*	P	ns		ns		17.9 kDa class II heat shock protein-like (HSP20)
Csa4M652690.1	1.52997	3.06062	-1.78584	1.27478	-0.255194	-3.31582	ns		ns		ns		uncharacterized protein
Csa5M021300.1	-0.756249	0.097293	0.21719	0.314483	1.07073	0.973439	ns		ns		ns		adagio protein 3-like; circadian clock-associated FKF1 (PAS; F-box-like; Kelch 2; Kelch 3; Kelch 4)
Csa5M037437.1	1.56353	1.6602	3.92487	5.58507	4.02154	2.36134	**	P	**	P	**	P	MLP-like protein 328 (Bet v1-like)
Csa5M044510.1	-1.01472	0.358891	-0.32595	0.032941	1.04766	0.688767	**	N	*	N	**	P	aquaporin PIP2-2-like (MIP)
Csa5M047770.1	0.903028	1.28739	0.354437	1.64182	0.738796	-0.54859	*	P	**	P	ns		MLP-like protein 328 (Bet v1)
Csa5M054570.1	-0.279378	-0.038889	3.80623	3.76734	4.04672	4.08561	*	P	ns		ns		NADPH-dependent pterin aldehyde reductase-like; zerumbone synthase-like (SDR c)
Csa5M097460.1	-1.00673	-0.242622	0.51291	0.270288	1.27702	1.51964	**	P	**	N	**	P	protein AIG1-like
Csa5M114570.1	0.49316	0.082382	-0.510685	-0.428303	-0.921463	-1.00385	**	N	ns		ns		defensin J1-2-like
Csa5M139010.1	-0.757658	-0.142166	-1.06987	-1.21203	-0.454374	-0.312208	**	N	ns		ns		two-component response regulator-like APRR5
Csa5M139250.1	-0.710603	-0.487113	-0.733524	-1.22064	-0.510035	-0.022922	ns		ns		ns		Protein yippee-like At4g27740 family
Csa5M148770.1	-0.212027	-0.50379	0.894045	0.390256	0.602282	1.10607	**	P	ns		ns		uncharacterized protein
Csa5M155470.1	-0.346965	-0.246287	0.71613	0.469843	0.816808	1.06309	**	P	*	N	ns		bifunctional UDP-glucose 4-epimerase and UDP-xylose 4-epimerase 1 (PLN02240)
Csa5M157220.1	-0.131902	-0.096649	1.11939	1.02274	1.15464	1.25129	**	P	ns		ns		transcription factor bHLH36-like (HLH)
Csa5M157260.1	0.226445	-0.223561	1.30516	1.0816	0.855159	1.07872	**	P	ns		ns		geraniol 8-hydroxylase-like
Csa5M157270.1	0.147765	0.070907	0.993955	1.06486	0.917097	0.84619	**	P	ns		ns		uncharacterized protein
Csa5M161900.1	0.90546	0.119923	-0.410361	-0.290437	-1.1959	-1.31582	**	N	*	P	ns		14 kDa proline-rich protein DC2.15-like; bifunctional inhibitor/lipid-transfer protein/seed storage 2S albumin superfamily protein (HPS like)
Csa5M167120.1	-0.390257	0.672617	0.041769	0.714386	1.10464	0.432026	ns		ns		ns		ethylene-responsive transcription factor ERF105 (AP2)
Csa5M168830.1	-0.624305	-0.57777	-0.714031	-1.2918	-0.667495	-0.089725	*	N	*	N	ns		uncharacterized protein
Csa5M168910.1	-2.14469	-2.05828	1.16993	-0.888355	1.25634	3.31462	**	P	**	N	**	N	uncharacterized protein
Csa5M172270.1	1.04939	-0.59447	-0.049211	-0.643681	-1.69307	-1.0986	**	N	ns		**	N	gibberellin 20 oxidase 1-like (DIOX N; 2OG-Fell Oxy)
Csa5M172890.1	-0.841069	-0.357509	0.612068	0.254559	1.09563	1.45314	**	P	**	N	ns		glycerol-3-phosphate transporter (MFS)
Csa5M190560.1	-0.729121	-0.412936	0.679074	0.266138	0.99526	1.4082	ns		ns		ns		17.8 kDa class I heat shock protein-like
Csa5M197120.1	-1.86741	0.200141	1.90651	2.10665	3.97406	3.77392	ns		ns		*	P	uncharacterized protein
Csa5M197620.1	-1.902	-0.218196	2.7092	2.49101	4.393	4.6112	**	P	ns		ns		18.1 kDa class I heat shock protein-like (ACD ScHsp26 like)
Csa5M210015.1	-0.89382	0.282922	0.121689	0.404611	1.29843	1.01551	**	P	ns		*	P	RING-H2 finger protein ATL66 (RING)
Csa5M221940.1	1.36321	-0.808847	-1.07957	-1.88842	-3.25163	-2.44279	**	N	ns		*	N	expansin-A8-like (DPBB 1; Pollen allerg 1)
Csa5M224130.1	-1.14821	-0.583718	-0.73056	-1.31428	-0.166065	0.417653	*	N	**	N	ns		cytochrome P450 714A1-like (P450)
Csa5M266880.1	1.39301	1.91447	3.90993	5.8244	4.43139	2.51692	**	P	**	P	**	P	MLP-like protein 43 (Bet v1-like)
Csa5M272920.1	0.210695	0.386648	1.12081	1.50746	1.29676	0.910117	**	P	ns		ns		probable aldo-keto reductase 1 (aldo ket red)
Csa5M289900.1	-0.358889	0.337353	0.867593	1.20495	1.56384	1.22648	**	P	ns		ns		DNA repair protein XRCC2 homolog isoform X2 (P-loop NTPase)
Csa5M319910.1	0.018225	0.446798	0.823401	1.2702	1.25197	0.805175	**	P	ns		ns		Acyl: coa ligase acetate-coa synthetase-like protein (ttLC FACS AEE21 like)
Csa5M366670.1	0.279454	0.71765	0.825169	1.54282	1.26337	0.545715	*	P	ns		ns		allene oxide cyclase 3, chloroplastic-like (PLN02343)
Csa5M383850.1	0.431861	0.150844	1.27266	1.42351	0.991648	0.840805	**	P	*	P	ns		nitrate reductase [NADH]-like (eukary_NR_Moco; Cyt-b5; cyt_b5_reduct_like)
Csa5M428440.1	-0.66005	-0.108442	1.48256	1.37412	2.03417	2.14261	**	P	**	N	**	P	nigrin b-like (RIP; RICIN)
Csa5M514500.1	-1.10427	-1.00695	6.7384	5.73145	6.83572	7.84267	**	P	ns		ns		heat shock cognate 70 kDa protein (HSPA1-2 6-8-like NBD)
Csa5M517800.1	0.722973	-0.585964	0.087433	-0.49853	-1.2215	-0.635539	*	P	ns		*	N	BAG family molecular chaperone regulator 2-like (BAG1 N)
Csa5M523690.1	-0.097803	-0.27276	1.2461	0.973341	1.07114	1.3439	**	P	*	N	ns		phosphoenolpyruvate/phosphate translocator 2, chloroplastic (EamA; TPT)
Csa5M550240.1	1.07341	0.743356	0.188636	0.931991	-0.141417	-0.884772	ns		**	P	ns		vacuolar iron transporter 1-like (CCC1)
Csa5M586040.1	-0.426744	-0.089999	0.707862	0.617862	1.04461	1.13461	**	P	ns		ns		probable ion channel POLLUX (DUF1012)
Csa5M588750.1	-0.490726	-0.132246	0.584242	0.451997	0.942723	1.07497	**	P	*	N	ns		uncharacterized protein
Csa5M589940.1	-0.240853	0.428364	0.354469	0.782833	1.02368	0.595322	**	P	ns		ns		putative caffeoyl-CoA O-methyltransferase At1g67980-like (AdoMet MTases)
Csa5M606310.1	-1.83501	-0.30621	-0.887991	-1.1942	0.640805	0.947015	ns		ns		ns		NAC transcription factor 29-like (NAM)
Csa5M606810.1	-0.585046	-0.284283	-2.16233	-2.44661	-1.86156	-1.57728	**	N	ns		ns		uncharacterized protein
Csa5M608210.1	0.215039	0.525471	-2.30099	-1.77552	-1.99056	-2.51603	**	N	ns		ns		nudix hydrolase 1-like (Nudix Hydrolase 19)
Csa5M609630.1	-0.741426	0.725957	0.881519	1.60748	2.3489	1.62295	**	P	ns		**	P	tetraketide alpha-pyrone reductase 2-like
Csa5M609670.1	0.845991	0.988178	0.840205	1.82838	0.982392	-0.005786	**	P	**	P	ns		zinc finger protein CONSTANS-LIKE 6-like (BBOX; CCT)
Csa5M609790.1	-0.175665	0.006095	1.87425	1.88034	2.05601	2.04991	**	P	ns		ns		uncharacterized protein (4HBT)
Csa5M615820.1	-0.476814	-0.835781	-2.41804	-3.25382	-2.77701	-1.94123	**	N	*	N	ns		GABA transporter 1-like (SLC5-6-like sbd)
Csa5M623670.1	-0.423227	0.042776	0.725955	0.768731	1.19196	1.14918	**	P	ns		*	P	annexin D4 (Annexin)
Csa5M623810.1	-0.551424	-0.764491	-1.73229	-2.49678	-1.94536	-1.18087	**	N	**	N	*	N	protein NRT1/ PTR FAMILY 5.4 (MFS)
Csa5M638340.1	1.8498	0.084816	1.40336	1.48818	-0.361629	-0.446445	ns		ns		ns		uncharacterized protein (DUF179)
Csa5M639480.1	-0.460849	-0.251951	1.50679	1.25483	1.71568	1.96763	**	P	**	N	*	P	malonyl-CoA:anthocyanidin 5-O-glucoside-6''-O-malonyltransferase-like
Csa5M640530.1	0.254861	-0.180041	-0.718405	-0.898447	-1.15331	-0.973267	**	N	ns		*	N	uncharacterized protein
Csa5M643300.1	-1.83565	0.068387	-0.805759	-0.737372	1.09828	1.02989	ns		*	N	*	N	proline dehydrogenase 2, mitochondrial-like (Pro_dh)
Csa6M000120.1 3	2.16735	-0.313164	1.58095	1.26778	-0.899566	-0.586402	ns		*	P	**	P	polygalacturonase At1g48100 (Pectate_lyase_3)
Csa6M006890.1	-1.21679	-0.244444	3.2429	2.99846	4.21525	4.4597	**	P	**	N	**	P	BAG family molecular chaperone regulator 6 (BAG)
Csa6M006900.1	-1.36294	1.29135	2.82554	4.1169	5.47983	4.18848	**	P	*	N	**	P	uncharacterized protein
Csa6M008060.1	0.182693	-0.055651	1.44235	1.3867	1.204	1.25966	**	P	ns		ns		uncharacterized protein
Csa6M008680.1	0.319374	-0.236636	-0.493391	-0.730027	-1.0494	-0.812765	**	N	ns		ns		ribulose bisphosphate carboxylase/oxygenase activase, chloroplastic (PLN00020)
Csa6M008770.1	0.271984	-0.109288	-0.794273	-0.903561	-1.17555	-1.06626	**	N	ns		ns		uncharacterized protein (MAM33)
Csa6M010000.1	-1.9304	-2.03989	-3.76426	-5.80415	-3.87376	-1.83387	**	N	**	N	**	N	uncharacterized acetyltransferase At3g50280 (condensation)
Csa6M014540.1	0.519009	-0.426767	-0.333376	-0.760143	-1.27915	-0.852384	**	N	ns		*	N	expansin-A8-like (DPBB 1; Pollen allerg 1)
Csa6M014570.1	0.562261	-0.378597	-0.343602	-0.722198	-1.28446	-0.905863	*	N	ns		ns		uncharacterized protein (AAT I)
Csa6M014830.1	-0.5195	-0.036438	-1.01278	-1.04922	-0.529718	-0.493281	*	N	ns		ns		keratin, type I cytoskeletal 9-like
Csa6M020180.1	-1.04122	-0.207788	-1.60202	-1.8098	-0.768584	-0.560796	**	N	**	N	ns		uncharacterized protein
Csa6M040540.1	0.34341	-0.057185	1.34862	1.29143	0.948022	1.00521	**	P	ns		ns		flavonol synthase/flavanone 3-hydroxylase
Csa6M052700.1	-1.13624	-0.051757	-0.779991	-0.831748	0.304496	0.356253	ns		ns		ns		uncharacterized protein (p23_hB-ind1_like)
Csa6M074000.1	-0.308206	0.382675	0.443719	0.826394	1.1346	0.751925	**	P	ns		*	P	bifunctional protein GAL10 isoform X2; methionine adenosyltransferase 2 subunit beta isoform X1 (dTDP HR like SDR e )
Csa6M076710.1 3	-1.48906	0.015787	-1.31549	-1.2997	0.189352	0.173565	**	N	**	N	**	N	agamous-like MADS-box protein AGL6 (MADS_MEF2_like; K-box)
Csa6M082530.1	-0.521649	-0.284994	-1.04599	-1.33099	-0.809339	-0.524345	**	N	*	N	ns		uncharacterized protein
Csa6M084580.1	0.8873	-0.256693	1.19264	0.935952	0.048652	0.305345	*	P	ns		*	P	dirigent protein 20-like
Csa6M085110.1	-2.18942	-0.235103	2.57285	2.33775	4.52717	4.76228	**	P	**	N	**	P	uncharacterized protein (agglutinin)
Csa6M088100.1	-0.552772	-0.439467	1.15168	0.712213	1.26499	1.70445	**	P	ns		ns		uncharacterized protein
Csa6M088160.1	-0.363922	-0.1359	1.26783	1.13193	1.49586	1.63176	**	P	**	N	*	P	isoflavone 2'-hydroxylase-like (P450)
Csa6M088170.1	-0.253086	-0.151903	0.871593	0.71969	0.972775	1.12468	**	P	**	N	ns		cytochrome P450 89A2-like (PLN00168)
Csa6M088690.1	-0.772494	-0.210595	1.5301	1.3195	2.092	2.30259	**	P	**	N	**	P	cucurbitadienol synthase (ISOPREN C2 like)
Csa6M088700.1	-0.270838	-0.153017	1.04254	0.889526	1.16036	1.31338	ns		**	N	*	P	BAHD acyltransferase At5g47980-like
Csa6M091830.1	0.201469	-0.26124	-1.22282	-1.48406	-1.68553	-1.42429	**	N	ns		*	N	ethylene-responsive transcription factor ERF113 (AP2)
Csa6M095270.1 3	-2.90553	0.296527	-2.54045	-2.24393	0.661606	0.365079	ns		**	N	**	N	agamous-like MADS-box protein AGL9 homolog isoform X1 (K-box)
Csa6M095280.1	-2.15111	-1.22803	-0.78506	-2.01309	0.138021	1.36605	ns		**	N	ns		MADS-box transcription factor 8-like
Csa6M103510.1	0.442943	-0.625424	-0.765009	-1.39043	-1.83338	-1.20795	**	N	ns		*	N	uncharacterized protein
Csa6M104650.1	-0.899248	0.658697	-0.077414	0.581283	1.48053	0.821834	*	N	ns		*	P	WAT1-related protein At4g30420-like (EamA)
Csa6M106800.1	-0.024885	0.517231	1.66316	2.18039	2.20528	1.68805	**	P	ns		ns		Calcium-binding EF-hand family protein (EF-hand 8)
Csa6M107890.1	-0.048193	0.242139	0.772316	1.01446	1.06265	0.820509	**	P	ns		ns		uncharacterized protein
Csa6M107930.1	-0.272282	-0.49187	1.28453	0.792663	1.06495	1.55682	**	P	*	N	ns		U3 small nucleolar RNA-associated protein 14 homolog A
Csa6M107940.1	-0.265198	-0.160162	0.969705	0.809543	1.07474	1.2349	**	P	*	N	ns		cytochrome b5 isoform E-like (Cyt-b5)
Csa6M108440.1	0.881165	0.12083	1.06482	1.18565	0.304489	0.183659	**	P	**	P	**	P	cytochrome P450 78A9-like
Csa6M108460.1	-0.12425	0.328861	0.954022	1.28288	1.40713	1.07827	**	P	ns		ns		SPX domain-containing protein 3 (SPX AtSPX1 like)
Csa6M109780.1	-0.826014	-0.309177	-1.49858	-1.80776	-0.981748	-0.672571	**	N	ns		ns		patellin-1-like
Csa6M120400.1	-0.263335	-0.021548	1.00413	0.982581	1.24592	1.26746	**	P	ns		ns		Niemann-Pick C1 protein isoform X1
Csa6M123980.1	0.285027	-1.17981	1.99136	0.811547	0.52652	1.70633	**	P	ns		*	P	wound-responsive family protein
Csa6M141420.1	-1.06172	-0.76587	-1.75532	-2.52119	-1.45947	-0.693601	**	N	**	N	ns		cytokinin riboside 5'-monophosphate phosphoribohydrolase LOG1-like isoform X1 (DNA processg A)
Csa6M147620.1	0.597416	0.472776	0.751222	1.224	0.626583	0.153806	ns		ns		ns		heavy metal-associated isoprenylated plant protein 3-like
Csa6M147660.1	-0.497039	-0.683433	-1.48572	-2.16916	-1.67212	-0.988685	**	N	**	N	*	N	probable xyloglucan endotransglucosylase/hydrolase protein 31 (LamG)
Csa6M150560.1	-1.09184	-0.251311	0.072274	-0.179038	0.912804	1.16412	*	P	*	N	*	N	uncharacterized protein
Csa6M237590.1	-0.474568	-0.006839	0.803432	0.796593	1.27116	1.278	**	P	ns		ns		uncharacterized protein
Csa6M239680.1	0.781694	2.22692	-1.54574	0.681188	-0.100506	-2.32743	ns		ns		ns		uncharacterized protein
Csa6M239685.1	0.766695	2.52081	-1.80438	0.716439	-0.050256	-2.57107	ns		ns		ns		uncharacterized protein
Csa6M290900.1	0.548816	-0.515842	1.46771	0.951863	0.403046	0.918888	**	P	ns		*	P	uncharacterized protein
Csa6M315640.1	-0.76973	-0.807054	-2.02619	-2.83324	-2.06351	-1.25646	**	N	**	N	**	N	probable protein phosphatase 2C 73
Csa6M318690.1	0.320143	1.86378	2.17194	4.03571	3.71557	1.85179	**	P	ns		ns		uncharacterized protein
Csa6M358710.1	0.303286	-0.246091	-0.457927	-0.704018	-1.0073	-0.761213	*	N	ns		ns		phosphoprotein ECPP44-like (dehydrin)
Csa6M363530.1	-0.400813	0.831356	0.162773	0.994129	1.39494	0.563586	ns		ns		ns		uncharacterized protein (PGG)
Csa6M366250.1	-0.035183	0.183163	1.00664	1.18981	1.22499	1.04183	**	P	ns		ns		UDP-glycosyltransferase 74E2-like (glycosyltransferase GTB type)
Csa6M366260.1	-0.476953	-0.224791	1.18891	0.964124	1.44108	1.66587	**	P	*	N	ns		UDP-glycosyltransferase 74F1-like (glycosyltransferase GTB type)
Csa6M366270.1	-0.405721	-0.096277	1.08197	0.985692	1.39141	1.48769	**	P	*	N	ns		UDP-glycosyltransferase 74F1-like (glycosyltransferase GTB type)
Csa6M366300.1	0.084199	0.043693	-1.14017	-1.09648	-1.18068	-1.22437	**	N	ns		ns		6,7-dimethyl-8-ribityllumazine synthase (lumazine synthase 1)
Csa6M366320.1	-0.21126	0.318536	1.00367	1.32221	1.53347	1.21494	**	P	ns		ns		ABC transporter G family member 29-like (ABC trans N; ABCG PDR domain1; ABC2 membrance; ABCG PDR domain2)
Csa6M367080.1 3	-1.35907	-0.164433	-1.27642	-1.44085	-0.081778	0.082655	*	N	*	N	ns		MADS-box protein CMB1 (K-box)
Csa6M367090.1 3	-1.12583	-0.202745	-1.13546	-1.3382	-0.212376	-0.00963	**	N	**	N	*	N	truncated transcription factor CAULIFLOWER A-like (K-box)
Csa6M409980.1	-0.305388	0.893268	0.332072	1.22534	1.53073	0.63746	**	P	ns		**	P	transcription factor bHLH69
Csa6M416850.1	0.842048	0.757394	0.77244	1.52983	0.687786	-0.069608	**	P	**	P	ns		glycine-rich cell wall structural protein 1.8-like
Csa6M421060.1	0.567778	-0.208771	-0.584813	-0.793584	-1.36136	-1.15259	**	N	ns		ns		uncharacterized protein
Csa6M421630.1	-0.246616	-0.74999	-1.49418	-2.24417	-1.99755	-1.24756	**	N	ns		ns		ACC oxidase 1-like (2OG-Fell Oxy)
Csa6M423450.1	0.056024	0.239605	0.932978	1.17258	1.11656	0.876954	**	P	ns		ns		glycerol-3-phosphate acyltransferase 1 (LPLAT)
Csa6M423470.1	0.064486	0.602469	0.597412	1.19988	1.13539	0.532926	**	P	ns		ns		primary amine oxidase-like (Cu amine oxidN2; Cu amine oxidN3; Cu amine oxid)
Csa6M423980.1	-0.513253	0.520406	-1.17704	-0.656629	-0.143377	-0.663783	**	N	ns		**	N	primary amine oxidase-like
Csa6M423990.1	-0.82057	-0.252974	0.232863	-0.020111	0.800459	1.05343	ns		ns		ns		Haloacid dehalogenase-like hydrolase (HAD) superfamily protein
Csa6M425740.1	-0.57709	0.303575	0.604322	0.907897	1.48499	1.18141	ns		ns		ns		probable F-box protein At1g60180 (F-box)
Csa6M425790.1	0.270367	0.932046	0.722392	1.65444	1.38407	0.452026	ns		ns		ns		probable CCR4-associated factor 1 homolog 11
Csa6M430740.1	0.187757	0.120398	1.12936	1.24975	1.062	0.941598	**	P	*	P	ns		uncharacterized protein
Csa6M439940.1	-0.057498	0.255151	0.786935	1.04209	1.09958	0.844433	**	P	ns		ns		calcium-dependent protein kinase 8-like (STKc CAMK; Efh)
Csa6M445000.1	-0.795862	-0.109697	0.487135	0.377439	1.1733	1.283	*	P	ns		ns		DNA-binding protein S1FA-like (S1FA)
Csa6M445120.1	0.807254	-0.25331	-0.121136	-0.374446	-1.1817	-0.928389	**	N	ns		**	N	aquaporin PIP2-2-like (MIP)
Csa6M445130.1	0.621138	0.40746	1.14073	1.54819	0.927052	0.519592	**	P	*	P	ns		aquaporin PIP2-1-like (MIP)
Csa6M446470.2	0.250331	0.459911	0.635903	1.09581	0.845483	0.385573	*	P	ns		ns		heavy metal-associated isoprenylated plant protein 3-like isoform X2
Csa6M448740.1	-0.368303	0.371538	0.613941	0.985478	1.35378	0.982243	**	P	ns		ns		threonine dehydratase biosynthetic, chloroplastic-like (Thr-dehyd; ACT)
Csa6M452760.1	0.063093	-0.360425	-0.600579	-0.961004	-1.0241	-0.663673	**	N	ns		ns		uncharacterized protein
Csa6M476070.1	-0.161826	-0.117999	-1.60627	-1.72426	-1.56244	-1.44444	**	N	ns		ns		gibberellin 20 oxidase 2-like (DIOX N; 2OG-Fell Oxy)
Csa6M486800.1	-0.726905	-0.297184	-1.75652	-2.0537	-1.32679	-1.02961	**	N	ns		ns		uncharacterized protein
Csa6M490870.1	-1.04062	-0.315767	0.85926	0.543493	1.58411	1.89988	*	P	ns		ns		heat shock factor protein HSF24 (HSF DNA-bind)
Csa6M491600.1	-0.247571	0.322309	0.809921	1.13223	1.3798	1.05749	**	P	ns		**	P	cysteine proteinase COT44-like (Inhibitor I29; Peptidase C1A)
Csa6M495750.1	-0.471182	-0.220746	-0.831984	-1.05273	-0.581547	-0.360802	**	N	**	N	ns		uncharacterized protein (DUF4228)
Csa6M496990.1	-0.610139	-0.515932	-0.484736	-1.00067	-0.39053	0.125402	*	N	**	N	ns		homeobox-leucine zipper protein HAT22-like (HOX; HALZ)
Csa6M497890.1	-0.053365	-0.02582	1.09825	1.07243	1.12579	1.15161	**	P	ns		ns		UDP-glycosyltransferase 91A1-like (Glycosyltransferase GTB type)
Csa6M500540.1	0.072535	-1.0638	-0.861746	-1.92555	-1.99808	-0.934281	**	N	**	P	**	N	probable trehalose-phosphate phosphatase J (Trehalose PPase)
Csa6M501990.1	-1.21348	-0.676653	0.041143	-0.635511	0.577971	1.25462	ns		*	N	ns		homeobox-leucine zipper protein ATHB-40 (homeodomain)
Csa6M504380.1	-1.33607	-0.708781	0.877103	0.168322	1.50439	2.21317	**	P	**	N	**	P	uncharacterized protein
Csa6M505280.1	-0.031762	0.360097	0.754965	1.11506	1.14682	0.786727	**	P	ns		ns		histone H1 (H15)
Csa6M505950.1	-0.358364	0.618421	0.39881	1.01723	1.37559	0.757174	**	P	ns		ns		chaperone protein dnaJ 11, chloroplastic (DnaJ)
Csa6M507370.1	-0.855953	0.070178	0.263729	0.333907	1.18986	1.11968	ns		ns		ns		thiosulfate sulfurtransferase 16, chloroplastic; senescence-associated protein DIN1 (RHOD)
Csa6M511860.1	-2.22877	0.115171	-2.5919	-2.47673	-0.247962	-0.363133	**	N	**	N	**	N	ACC oxidase 2 (DIOX_N; 2OG-FeII_Oxy)
Csa6M513580.1	-0.892348	-0.188085	0.161023	-0.027063	0.865285	1.05337	**	P	**	N	**	N	peroxisomal membrane protein PMP22
Csa6M517000.1	-2.49538	0.383661	-1.60878	-1.22511	1.27027	0.886605	ns		*	N	**	N	uncharacterized protein
Csa6M526410.1	1.50673	0.557038	1.11037	1.66741	0.160677	-0.396361	*	P	**	P	*	P	polygalacturonase QRT3-like (Pectate_lyase_3)
Csa7M002520.1	0.438173	0.303938	2.20396	2.5079	2.06973	1.76579	**	P	**	P	*	P	isoflavone reductase-like protein isoform X2 (PCBER SDR a)
Csa7M004020.1	0.876427	0.927032	3.25222	4.17926	3.30283	2.3758	**	P	**	P	**	P	isoflavone reductase-like protein (PCBER SDR a)
Csa7M009730.1	0.158846	1.00454	0.219221	1.22376	1.06491	0.060375	*	P	*	P	ns		proline-rich protein 4 isoform X1 (pollen ole e I)
Csa7M017710.1	0.964934	1.62965	1.59248	3.22213	2.25719	0.627541	**	P	*	P	ns		(R,S)-reticuline 7-O-methyltransferase-like (Dimerization;AdoMet_Mtases)
Csa7M019910.1	-0.574636	-0.341133	-0.707774	-1.04891	-0.474271	-0.133138	**	N	**	N	ns		cytokinin riboside 5'-monophosphate phosphoribohydrolase LOG5-like (Lysine_decarbox)
Csa7M029390.1	-0.467368	-0.208739	1.03751	0.828772	1.29614	1.50488	**	P	ns		ns		3-hydroxy-3-methylglutaryl-coenzyme A reductase 1-like (HMG CoA reductase classI)
Csa7M033400.1	0.294153	-0.203988	-0.679235	-0.883223	-1.17738	-0.973388	**	N	ns		*	N	N-acetyltransferase 9-like protein-like (NAT SF)
Csa7M037540.1	-0.216689	0.563313	0.627223	1.19054	1.40722	0.843913	**	P	ns		ns		uncharacterized protein
Csa7M037590.1	-0.37874	0.354665	0.457711	0.812377	1.19112	0.836451	**	P	ns		ns		Cell wall glycine-rich protein
Csa7M041990.1	-0.385093	-0.147044	0.850765	0.703721	1.08881	1.23586	**	P	**	N	*	P	cellulose synthase-like protein H1 (Glyco tranf GTA type)
Csa7M042990.1	-0.506459	-0.486619	1.32368	0.837061	1.34352	1.83014	**	P	**	N	ns		cellulose synthase-like protein H1 (Glyco tranf GTA type)
Csa7M044220.1	-0.134361	0.502573	0.472643	0.975216	1.10958	0.607004	**	P	ns		*	P	uncharacterized protein
Csa7M048120.1	0.974896	0.564523	-0.298866	0.265656	-0.70924	-1.27376	**	N	**	P	ns		protein LIGHT-DEPENDENT SHORT HYPOCOTYLS 10 (DUF640)
Csa7M056500.1	-1.38099	-1.71841	0.292837	-1.42558	-0.044586	1.67383	ns		**	N	ns		Phloem protein 2 (PP2)
Csa7M067350.1	-0.430038	-0.795237	-2.17218	-2.96742	-2.53738	-1.74214	**	N	**	N	**	N	uncharacterized protein
Csa7M067370.1	-0.634679	-1.10166	-0.984421	-2.08608	-1.4514	-0.349741	**	N	**	N	ns		uncharacterized protein
Csa7M072770.1	-0.630257	0.739409	2.34853	3.08794	3.7182	2.97879	**	P	ns		ns		22.0 kDa heat shock protein-like (ACD ScHsp26 like)
Csa7M073680.1 3	-2.10034	-1.47458	-1.7671	-3.24168	-1.14134	0.333243	*	N	**	N	ns		abscisic acid 8'-hydroxylase 4-like (P450)
Csa7M074930.1	0.346746	1.65355	3.31418	4.96773	4.62098	2.96743	**	P	ns		ns		hyoscyamine 6-dioxygenase-like isoform X1
Csa7M074940.1	1.31736	0.472688	2.94332	3.41601	2.09865	1.62596	**	P	**	P	**	P	hyoscyamine 6-dioxygenase-like isoform X1
Csa7M195260.1	-1.35904	-0.376089	-0.271	-0.647089	0.71195	1.08804	ns		**	N	ns		fructose-bisphosphate aldolase, cytoplasmic isozyme 1 (FBP_aldolase_I_a)
Csa7M209580.1	-0.718748	0.087821	0.618544	0.706365	1.42511	1.33729	**	P	*	N	**	P	protein translation factor SUI1 homolog 1-like (eIF1 SUI1)
Csa7M222870.1	-0.080704	-0.862412	-0.814115	-1.67653	-1.59582	-0.733411	**	N	ns		ns		Phloem filament protein
Csa7M222880.1	-0.712894	-0.795806	-0.41456	-1.21037	-0.497472	0.298334	*	N	**	N	ns		Phloem filament protein (CY)
Csa7M262890.1	1.17796	1.48168	3.63814	5.11982	3.94186	2.46018	**	P	**	P	*	P	proteoglycan 4-like isoform X1
Csa7M262900.1	1.23824	1.5441	3.48947	5.03357	3.79533	2.25123	**	P	**	P	*	P	proteoglycan 4-like isoform X1 (DUF2775)
Csa7M290605.1	1.58155	-0.971966	-1.75969	-2.73166	-4.3132	-3.34124	**	N	ns		*	N	uncharacterized protein
Csa7M312930.1	-1.12564	-0.655797	1.30588	0.650084	1.77572	2.43152	**	P	**	N	*	P	stromal 70 kDa heat shock-related protein, chloroplastic(HSPA9-Ssq1-like_NBD)
Csa7M312940.1	0.978097	1.07923	2.61178	3.69101	2.71292	1.63369	**	P	**	P	**	P	extensin-3-like
Csa7M343870.1	0.315291	-0.117528	1.19187	1.07434	0.759047	0.876575	**	P	ns		ns		pectinesterase-like
Csa7M352410.1	-0.595119	0.004166	0.416523	0.420689	1.01581	1.01164	**	P	ns		ns		UV-B-induced protein At3g17800, chloroplastic-like (DUF760)
Csa7M352500.1	-0.380667	0.245699	0.536645	0.782344	1.16301	0.917312	**	P	ns		ns		membrane protein of ER body 2-like (CCC1 like)
Csa7M354530.1	-0.087751	0.375039	0.73717	1.11221	1.19996	0.824922	**	P	ns		ns		uncharacterized protein (DUF506)
Csa7M378490.1	-0.4879	0.075993	0.814684	0.890677	1.37858	1.30259	**	P	ns		*	P	phospholipase A1-Igamma2, chloroplastic-like (Lipase 3)
Csa7M387720.1	-1.62101	-0.367409	1.13154	0.764134	2.38514	2.75255	**	P	*	N	*	P	heat stress transcription factor A-6b-like isoform X2 (HSF DNA-bind)
Csa7M390060.1	0.406738	0.275384	1.03296	1.30834	0.901606	0.626222	**	P	**	P	ns		phenazine biosynthesis-like domain-containing protein 2 (DAP_epimerase)
Csa7M394080.1	0.091858	-0.193287	1.88575	1.69247	1.60061	1.7939	**	P	ns		ns		monothiol glutaredoxin-S11-like
Csa7M396330.1	1.77654	1.16803	0.818521	1.98656	0.210015	-0.95802	**	P	**	P	**	P	desiccation-related protein PCC13-62 (Ferritin_2)
Csa7M396440.1	-0.270509	-0.282778	0.963299	0.680521	0.95103	1.23381	**	P	**	N	*	P	ABC transporter C family member 14-like (ABC_membrane; ABCC_MRP_domain1; ABC_membrane; ABCC_MRP_domain2)
Csa7M413380.1	0.614507	-1.22757	-1.19143	-2.41899	-3.0335	-1.80593	**	N	**	P	**	N	gibberellin 2-beta-dioxygenase 2 (DIOX N; 2OG-Fell Oxy)
Csa7M414480.1	-1.04682	-0.010389	-0.743125	-0.753514	0.293311	0.3037	ns		*	N	*	N	short-chain dehydrogenase reductase 3b-like isoform X1 (NADB_Rossmann)
Csa7M414490.1	-1.05422	0.066746	-0.57066	-0.503914	0.550308	0.483562	ns		*	N	*	N	short-chain dehydrogenase reductase 3b-like isoform X1 (NADB_Rossmann)
Csa7M414500.1	-0.393298	0.656022	1.01918	1.6752	2.0685	1.41247	**	P	ns		ns		short-chain dehydrogenase reductase 3b-like (NADB Rossmann)
Csa7M428890.1	-1.06333	-0.114033	0.230943	0.11691	1.18024	1.29427	ns		ns		ns		transcription factor bHLH130-like (HLH)
Csa7M428990.1	-0.960412	-0.472874	-1.58377	-2.05664	-1.09623	-0.623356	**	N	**	N	ns		vicianin hydrolase-like (BglB)
Csa7M432550.1	0.056718	-0.502507	-0.511806	-1.01431	-1.07103	-0.568523	**	N	ns		ns		uncharacterized protein (TPR 17)
Csa7M433150.1	0.021283	0.485184	0.535806	1.02099	0.999707	0.514523	**	P	ns		ns		Lactoylglutathione lyase / glyoxalase I family protein
Csa7M433250.1	-0.764139	-0.564783	-2.11786	-2.68265	-1.91851	-1.35373	**	N	ns		ns		late embryogenesis abundant protein D-7 (DUF883)
Csa7M433950.1	0.470684	0.211899	1.99625	2.20815	1.73746	1.52556	**	P	*	P	*	P	pleiotropic drug resistance protein 1-like isoform X2
Csa7M449420.1	0.780713	0.501902	0.819857	1.32176	0.541045	0.039144	ns		ns		ns		linoleate 13S-lipoxygenase 3-1, chloroplast
Csa7M452200.1	-0.383877	-0.137864	-1.09746	-1.23533	-0.851449	-0.713585	**	N	ns		ns		probable LRR receptor-like serine/threonine-protein kinase
Csa7M452290.1	-0.142104	0.748276	1.76518	2.51346	2.65556	1.90729	**	P	ns		ns		GDSL esterase/lipase APG (SGNH plant lipase like)
CsaUNM006260.1	0.703787	0.584963	2.06653	2.65149	1.94771	1.36274	**	P	*	P	ns		acetyl-coenzyme A synthetase, chloroplastic/glyoxysomal-like
CsaUNM014620.1	1.55692	5.36923	5.69416	11.0634	9.50647	4.13724	**	P	**	P	**	P	MLP-like protein 31 (Bet v1-like)
CsaUNM028560.1	0.361325	0.408334	0.816292	1.22463	0.863302	0.454967	**	P	**	P	ns		non-specific lipid-transfer protein 2-like
CsaUNM030420.1	0.70918	2.41056	-1.91351	0.497045	-0.212135	-2.62269	ns		ns		ns		uncharacterized protein
CsaUNM030425.1	0.724667	2.44776	-1.93747	0.510286	-0.21438	-2.66214	ns		ns		ns		uncharacterized protein
CsaUNM030435.1	1.15234	2.84702	-1.37274	1.47429	0.321949	-2.52508	ns		ns		ns		uncharacterized protein
1 HS-HL, Environment condition change from HS to HL and the transcription level change extent is indicated by value of log2 Ratio(HLFPKM/HSFPKM); Values in green indicate significantly differential expression in an environmental condition change. 2 *, p<0.5; **, p<0.01; N, negative; P, positive; ns, not significant. 3 Genes that were designed to process terms of “Stamen development” and/or “speci…
